# Supplementary material for: DNA methylation changes in metabolic and immune-regulatory pathways in blood and lymph node CD4 + T cells in response to SIV infections
Source: Clin Epigenetics. 2020 Dec 9;12:188. doi: 10.1186/s13148-020-00971-w (PMC7724887; doi:10.1186/s13148-020-00971-w)
Supplement: Supplementary file 2 — Additional file 2. Supplementary Table 1. Description of animals used for characterization of DNA methylation during SIV infection. [file 13148_2020_971_MOESM2_ESM.xlsx]

## Sheet: Sheet1
Animal	Species	Sample Type	Sample Timepoint (to SIV infection)	Set-point viremia	Sex	Age at infection (years)	SIV strain	Route	Dose TCID50	Origin	Analysis
503052	RM	mLN + blood	D+747	50279	female	3	mac251	i.v.	50 AID50	Chinese	Microarray
98R0016	RM	mLN + blood	D+745	105624	female	10	mac251	i.v.	50 AID50	Chinese	Microarray
9808282	RM	pLN	D+643	43600	female	7	mac251	i.v.	50 AID50	Chinese	Microarray
9801046	RM	pLN	D+589	3430	female	7	mac251	i.v.	50 AID50	Chinese	Microarray
54189	RM	pLN + blood	Pre, D+14, D+62	1390	female	4	mac251	i.v.	50 AID50	Chinese (France)	Microarray
85696	RM	pLN + blood	Pre, D+14, D+63	72600	male	4	mac251	i.v.	50 AID50	Chinese (France)	Microarray
VI219	RM	pLN + blood	D+850	35800	female	9	mac251	i.v.	50 AID50	Chinese (Germany)	Microarray
53482	RM	pLN + blood	Pre, D+14, D+65 (LN); Pre, D+65 (blood)	2920	male	4	mac251	i.v.	50 AID50	Chinese (France)	Microarray
54410	RM	pLN + blood	Pre, D+14, D+65	47000	female	4	mac251	i.v.	50 AID50	Chinese (France)	Microarray
98R0078	RM	mLN + blood	D+263	567244	female	11	mac251	i.v.	51 AID50	Chinese	Microarray
9813552	RM	pLN	D+498	929000	female	7	mac251	i.v.	50 AID50	Chinese	Microarray
504034	RM	mLN + blood	D+465	59563	female	3	mac251	i.v.	50 AID50	Chinese (France)	Microarray
503068	RM	mLN + blood	D+465	52010	female	3	mac251	i.v.	51 AID50	Chinese	Microarray
090874	RM	blood	Pre	Non infected	female	Non infected	Non infected	Non infected	Non infected	Chinese	Microarray
081998	RM	blood	Pre	Non infected	female	Non infected	Non infected	Non infected	Non infected	Chinese	Microarray
090528	RM	pLN + blood	Pre	Non infected	female	Non infected	Non infected	Non infected	Non infected	Chinese	Microarray
07199	AGM	pLN + blood	Pre, D+14, D+65 (LN); Pre, D+65 (blood)	752000	male	nd	SIVagm.sab92018	i.v.	250	Saint Kitts island	Microarray
SV084	AGM	pLN + blood	Pre, D+64	435000	female	5	SIVagm.sab92018	i.v.	250	France (caribbean)	Microarray
07249	AGM	pLN + blood	Pre, D+14, D+64 (LN); Pre, D+64 (blood)	12085.4	male	nd	SIVagm.sab92018	i.v.	250	Saint Kitts island	Microarray
SV081	AGM	pLN	D+14, D+64	10108.4	male	5	SIVagm.sab92018	i.v.	250	France (caribbean)	Microarray
SV082	AGM	pLN + blood	Pre, D+14, D+63 (LN); Pre, D+63 (blood)	47319.2	female	5	SIVagm.sab92018	i.v.	250	France (caribbean)	Microarray
06003-3	AGM	pLN	Pre	SIVneg	male	Non infected	Non infected	Non infected	Non infected	Saint Kitts island	Microarray
A8533	AGM	pLN	D+869	3000000	female	2	SIVagm.sab92018	i.v.	250	barbados island	Microarray
B2338	AGM	pLN	D+734	919	female	3	SIVagm.sab92018	i.v.	250	barbados island	Microarray
A7737	AGM	pLN	D+746	3130	female	3	SIVagm.sab92018	i.v.	250	barbados island	Microarray
SV092	AGM	blood	Pre, D+527	14000	female	5	SIVagm.sab92018	i.v.	250	France (caribbean)	Microarray
SV071	AGM	blood	Pre	Non infected	female	Non infected	Non infected	Non infected	Non infected	France (caribbean)	Microarray
SV075	AGM	blood	Pre	Non infected	male	Non infected	Non infected	Non infected	Non infected	France (caribbean)	Microarray
SV1101	AGM	blood	Pre	Non infected	male	Non infected	Non infected	Non infected	Non infected	France (caribbean)	Microarray
SV1102	AGM	blood	Pre	Non infected	male	Non infected	Non infected	Non infected	Non infected	France (caribbean)	Microarray
SV1103	AGM	blood	Pre	Non infected	male	Non infected	Non infected	Non infected	Non infected	France (caribbean)	Microarray
SV072	AGM	blood	D+1682	32364	female	4	SIVagm.sab92018	i.v.	250	France (caribbean)	Microarray
SV073	AGM	blood	D+1787	57826	female	4	SIVagm.sab92018	i.v.	250	France (caribbean)	Microarray
SV074	AGM	blood	D+1787	28300	male	4	SIVagm.sab92018	i.v.	250	France (caribbean)	Microarray
SV104	AGM	blood	D+505	56000	female	4	SIVagm.sab92018	i.v.	250	France (caribbean)	Microarray
13923	RM	pLN + blood	D+2211	<37.5	female	8	mac251	i.r. repeat low dose	30	Indian (DSTL)	Pyrosequencing
13919	RM	pLN + blood	D+2465	<37.5	male	6	mac251	i.r. repeat low dose	30	Indian (DSTL)	Pyrosequencing
2284	RM	pLN + blood	D+2483	<37.5	male	6	mac251	i.r. repeat low dose	30	Indian (DPZ)	Pyrosequencing
2139	RM	pLN + blood	D+4268	<37.5	male	4	mac239	oral	~ 6000	Indian (DPZ)	Pyrosequencing
13926	RM	pLN + blood	D+2512	<37.5	female	6	mac251	i.r. repeat low dose	60	Indian (DSTL)	Pyrosequencing
12671	RM	pLN + blood	D+4366	<37.5	male	5	mac239	oral	~ 6000	Indian (DSTL)	Pyrosequencing
2153	RM	pLN + blood	D+4107	70000	male	4	mac239	oral	~ 6000	Indian (DPZ)	Pyrosequencing
2155	RM	pLN + blood	D+4343	<37.5	male	4	mac239	oral	~ 6000	Indian (DPZ)	Pyrosequencing
13909	RM	pLN + blood	D+2368	79100	male	6	mac251	i.r. repeat low dose	30	Indian (DSTL)	Pyrosequencing
8644	RM	pLN + blood	D+6349	50000	male	4	mac251	oral	~2000-3000	Indian (LABS)	Pyrosequencing
15925	RM	pLN + blood	D+394	412000	male	5	mac239	i.v.	500	Indian (DPZ)	Pyrosequencing
13914	RM	pLN + blood	D+448	356000	male	2	mac251	i.r. repeat low dose	120	Indian (DSTL)	Pyrosequencing
2347	RM	pLN + blood	D+203	3600000	male	6	mac239	i.v.	100	Indian (DPZ)	Pyrosequencing
14222	RM	pLN + blood	Pre	Non infected	male	Non infected	Non infected	Non infected	Non infected	Indian (DPZ)	Pyrosequencing
2363	RM	pLN + blood	Pre	Non infected	male	Non infected	Non infected	Non infected	Non infected	Indian (DPZ)	Pyrosequencing
2564	RM	pLN + blood	Pre	Non infected	male	Non infected	Non infected	Non infected	Non infected	Indian (DPZ)	Pyrosequencing
14225	RM	pLN + blood	Pre	Non infected	male	Non infected	Non infected	Non infected	Non infected	Indian (DPZ)	Pyrosequencing
