# Supplementary material for: DNA methylation changes in metabolic and immune-regulatory pathways in blood and lymph node CD4 + T cells in response to SIV infections
Source: Clin Epigenetics. 2020 Dec 9;12:188. doi: 10.1186/s13148-020-00971-w (PMC7724887; doi:10.1186/s13148-020-00971-w)
Supplement: Supplementary file 3 — Additional file 3. Supplementary Table 2. List of all identified differentially methylated probes (DMP) as defined by the genome-wide array. [file 13148_2020_971_MOESM3_ESM.xlsx]

## Sheet: Supplementary Table All DMP
Species	Condition	IlmnID	PValue	MeanBetaDif	InfiniumDesignType	Chromosome	Coordinate	Strand	GeneName	EnsemblTranscript	GeneLocation	CpGIsland
AGM	LN_14	cg00094095	0.00482634	-0.164302	II	25	25479107	R
AGM	LN_14	cg00128482	0.00438018	0.11193	II	8	70399269	F	PI15	ENSCSAT00000011583	Body
AGM	LN_14	cg00171214	0.00364421	-0.155537	II	11	126885163	F				N_Shore
AGM	LN_14	cg00670253	0.00388419	0.164712	II	2	55360711	R				Island
AGM	LN_14	cg00693994	0.00194128	0.158232	II	7	102237187	F	GUCY1A3	ENSCSAT00000001287	TSS1500	N_Shore
AGM	LN_14	cg00898486	0.00381416	-0.258778	II	17	38053794	F	GRM4	ENSCSAT00000007793	Body	N_Shelf
AGM	LN_14	cg00992159	0.000654628	-0.218398	II	24	78118227	R	DEGS2	ENSCSAT00000008466	Body	S_Shore
AGM	LN_14	cg01262836	0.000460842	0.0647822	I	1	122722622	R				N_Shore
AGM	LN_14	cg01367666	4.35e-05	-0.118279	I	5	1899222	R	ZNF598	ENSCSAT00000009187	Body	Island
AGM	LN_14	cg01388889	0.00465225	-0.217141	II	3	90000531	F
AGM	LN_14	cg01503516	0.00206606	0.0686655	II	29	3702449	F	NMB	ENSCSAT00000015332	TSS1500	N_Shore
AGM	LN_14	cg01565690	0.00160498	-0.0787546	II	12	106406412	F	ENSCSAG00000006782	ENSCSAT00000004810	Body	N_Shore
AGM	LN_14	cg02026062	0.00249629	-0.059945	I	13	57053403	R	FAM162B	ENSCSAT00000013893	Body	Island
AGM	LN_14	cg02050028	0.00295055	0.0761022	II	21	15482759	F	HECW1	ENSCSAT00000013510	Body	N_Shelf
AGM	LN_14	cg02255914	0.00136483	0.175245	II	16	8153671	R				N_Shore
AGM	LN_14	cg02257172	0.00283744	-0.0670519	II	9	13369206	R	SEPHS1	ENSCSAT00000011213	Body
AGM	LN_14	cg02462487	0.00379137	0.0767546	II	1	2712167	F				N_Shelf
AGM	LN_14	cg02661464	0.00377303	-0.344408	II	13	21912327	R
AGM	LN_14	cg02683759	0.00409537	-0.0797599	I	10	41711199	F				Island
AGM	LN_14	cg02712854	0.000570864	-0.276246	II	11	45989339	R	TMBIM6	ENSCSAT00000004095	Body
AGM	LN_14	cg02732974	0.0019179	-0.233645	II	2	75029938	R	ENSCSAG00000008858	ENSCSAT00000006927	Body
AGM	LN_14	cg02757609	0.00451114	-0.172958	II	16	45120429	R				S_Shore
AGM	LN_14	cg03005310	0.00340658	0.102117	II	1	6547157	F	UNC93B1	ENSCSAT00000006811	Body	N_Shore
AGM	LN_14	cg03512692	0.00425072	-0.131713	II	19	26466008	F	SAMM50	ENSCSAT00000003533	TSS1500	N_Shore
AGM	LN_14	cg03721978	0.00248211	0.073855	II	17	38799134	R	WDR46;B3GALT4	ENSCSAT00000007638;ENSCSAT00000019398	3'UTR;1stExon	Island
AGM	LN_14	cg03937609	0.0010389	-0.27578	II	20	115590060	R	ATP13A2	ENSCSAT00000017674	Body
AGM	LN_14	cg03958863	0.00301195	0.0727332	II	16	47267146	R	GPR142	ENSCSAT00000002573	TSS200
AGM	LN_14	cg03962783	0.00289063	0.105445	II	1	63837672	F	PDE2A	ENSCSAT00000002165	Body
AGM	LN_14	cg04029645	0.00496763	0.122013	II	5	68054066	F
AGM	LN_14	cg04095923	0.00245812	-0.232054	II	2	80464222	R
AGM	LN_14	cg04252592	0.000793406	0.0583092	II	5	4017275	F	GLIS2	ENSCSAT00000007681	Body	Island
AGM	LN_14	cg04524040	0.00332795	0.174405	II	6	3905821	R	CREB3L3	ENSCSAT00000008852	5'UTR
AGM	LN_14	cg04925261	0.000286343	0.0710083	II	17	43045197	R
AGM	LN_14	cg04990605	0.00273167	-0.0684057	II	12	680919	F	PNPLA7	ENSCSAT00000014937	Body
AGM	LN_14	cg05025071	0.000159078	0.130905	II	6	6445006	F
AGM	LN_14	cg05104099	0.00390681	-0.149528	II	5	3346537	R	TRAP1	ENSCSAT00000007991	Body
AGM	LN_14	cg05341260	0.00370256	-0.137144	II	16	66593566	F				N_Shore
AGM	LN_14	cg05384123	0.00249823	-0.123709	II	22	32201991	R
AGM	LN_14	cg05387565	0.00264427	0.128996	II	29	11155297	R
AGM	LN_14	cg05426966	0.00175731	-0.169786	II	7	24137941	R	CDKL2	ENSCSAT00000002735	TSS1500	S_Shore
AGM	LN_14	cg05469614	0.00105441	0.0854855	II	5	2816987	F	ZSCAN10	ENSCSAT00000008248	1stExon	S_Shelf
AGM	LN_14	cg05582719	0.00275665	0.172932	II	17	2755835	F	RIMS1	ENSCSAT00000011983	Body
AGM	LN_14	cg06080941	0.00100839	-0.0772352	II	13	80616589	F				N_Shelf
AGM	LN_14	cg06268398	0.000215363	0.0863118	II	15	89743907	R				S_Shelf
AGM	LN_14	cg06876157	0.00435244	-0.176808	II	9	120011476	F
AGM	LN_14	cg07009570	0.00245954	-0.302143	II	23	43843779	F	ENSCSAG00000012515	ENSCSAT00000010607	Body	N_Shelf
AGM	LN_14	cg07300976	0.00472258	-0.175068	II	17	43649106	F	TRIM27	ENSCSAT00000006114	Body	S_Shore
AGM	LN_14	cg07351637	0.00329092	-0.166547	II	26	34036475	F	GALK2	ENSCSAT00000008738	Body
AGM	LN_14	cg07393734	0.00387872	-0.0574102	II	1	21040935	F				Island
AGM	LN_14	cg07538039	0.00180361	-0.0659157	I	27	34857780	F	C1QTNF7	ENSCSAT00000014476	Body
AGM	LN_14	cg07620110	0.0014234	0.0649064	II	5	49182468	R
AGM	LN_14	cg07898949	0.0010118	0.185889	II	16	26052640	F	MYO1D	ENSCSAT00000004407	Body
AGM	LN_14	cg07980804	0.00295004	-0.0710333	II	18	23073802	F	WDR7	ENSCSAT00000016243	5'UTR	Island
AGM	LN_14	cg08114617	0.00305642	-0.0552085	II	11	105072942	R				Island
AGM	LN_14	cg08198483	0.00268809	0.0915711	II	6	12495103	F	ENSCSAG00000023931	ENSCSAT00000024021	1stExon	S_Shelf
AGM	LN_14	cg08284598	0.000964362	0.0747123	II	2	33907473	R	SLC4A11	ENSCSAT00000011317	Body	N_Shore
AGM	LN_14	cg08618620	0.00195601	-0.102205	II	11	48084938	F	ACVRL1	ENSCSAT00000003866	Body	Island
AGM	LN_14	cg09051560	0.00327054	0.178994	II	17	36975846	F
AGM	LN_14	cg09120934	0.00397105	0.0937618	II	1	111726314	F	POU2F3	ENSCSAT00000000493	Body
AGM	LN_14	cg09198601	0.00173887	-0.137284	II	17	61846836	F				S_Shore
AGM	LN_14	cg09209002	0.00341031	-0.0674433	I	7	19197084	F	UTP3	ENSCSAT00000018115	TSS200	Island
AGM	LN_14	cg09265940	0.00148901	0.0902573	II	20	120284084	R	PTCHD2	ENSCSAT00000017741	Body	N_Shore
AGM	LN_14	cg09750599	0.00363135	0.0894928	II	11	117527523	F	IL31	ENSCSAT00000000172	TSS1500
AGM	LN_14	cg09994445	0.00470065	0.0739187	II	1	105450509	R	ZBTB16	ENSCSAT00000000781	1stExon	S_Shelf
AGM	LN_14	cg10034588	0.0015158	0.0570931	II	10	117551269	R	NMUR1	ENSCSAT00000004691	Body	N_Shelf
AGM	LN_14	cg10096893	0.0038604	-0.118474	II	20	48658130	F				N_Shelf
AGM	LN_14	cg10113910	0.00257573	0.146986	I	5	28974165	R	ENSCSAG00000005575	ENSCSAT00000003610	TSS200
AGM	LN_14	cg10204652	0.00392944	-0.0911931	II	29	23395129	R	PSMB5	ENSCSAT00000014207	Body
AGM	LN_14	cg10413352	0.00336344	0.0548046	II	21	27051367	F				S_Shore
AGM	LN_14	cg10511390	0.00121253	-0.0523793	II	13	75044607	R				S_Shelf
AGM	LN_14	cg11372263	0.00263955	-0.110705	II	17	27915014	F	HSP90AB1	ENSCSAT00000010515	Body	S_Shelf
AGM	LN_14	cg11375622	0.000700655	-0.0604431	II	8	138504901	R	BOP1;HSF1	ENSCSAT00000006715;ENSCSAT00000006697	TSS1500;Body	S_Shore
AGM	LN_14	cg11600807	0.00240496	-0.0653795	I	1	47619230	F	NCR3LG1	ENSCSAT00000002838	TSS1500	Island
AGM	LN_14	cg11601398	0.00177043	0.0635892	II	9	114216108	R
AGM	LN_14	cg11668561	0.00220553	0.141564	II	22	52001096	F	GP9	ENSCSAT00000018902	1stExon
AGM	LN_14	cg12106346	0.00100782	0.133396	I	18	24108754	R
AGM	LN_14	cg12144870	0.000739593	-0.27781	II	18	48785617	R				N_Shelf
AGM	LN_14	cg12590535	0.00440033	0.118851	II	21	30140842	F
AGM	LN_14	cg12917153	0.00480744	-0.113373	I	28	19989894	R
AGM	LN_14	cg12923745	0.00271166	0.117369	II	10	126820439	R	KIF1A	ENSCSAT00000003972	Body
AGM	LN_14	cg13195185	0.000436221	0.128266	II	16	16012401	F
AGM	LN_14	cg13220129	0.00257927	-0.09114	II	6	1846369	R	MKNK2	ENSCSAT00000009965	Body	Island
AGM	LN_14	cg13227162	0.00184082	0.101463	II	24	78846591	R	RTL1	ENSCSAT00000019673	TSS200	S_Shore
AGM	LN_14	cg13643356	0.00466432	0.0803692	II	6	2002009	F	DOT1L	ENSCSAT00000009839	Body
AGM	LN_14	cg13735645	0.00356298	0.138988	II	27	43391514	R
AGM	LN_14	cg13753460	0.00354397	0.112634	II	24	79019783	R	ENSCSAG00000021958;ENSCSAG00000024750;ENSCSAG00000020958;ENSCSAG00000024561	ENSCSAT00000022048;ENSCSAT00000024840;ENSCSAT00000021048;ENSCSAT00000024651	TSS1500;TSS200;TSS1500;TSS1500
AGM	LN_14	cg13852486	0.00101972	0.119878	II	25	24112253	F				S_Shore
AGM	LN_14	cg13937272	0.00279167	-0.0895883	II		NA
AGM	LN_14	cg14018735	0.00335665	0.127355	II	12	4732582	R
AGM	LN_14	cg14116509	0.00164277	0.0542727	I	16	42511514	F
AGM	LN_14	cg14147420	0.00189746	0.0891577	II	17	38910914	F	COL11A2	ENSCSAT00000007546	Body	N_Shelf
AGM	LN_14	cg14371620	0.00209048	0.177273	II	10	12131057	R				S_Shelf
AGM	LN_14	cg14559176	0.00245408	0.108092	II	12	2218214	R
AGM	LN_14	cg14773523	0.00272928	-0.162214	II	22	82726560	F	MINA	ENSCSAT00000004017	TSS1500	N_Shore
AGM	LN_14	cg14791054	0.00430273	0.183077	II	29	19370149	F	ALDH1A3	ENSCSAT00000014957	Body
AGM	LN_14	cg15909016	0.00191598	-0.0522687	I	11	9545980	R				Island
AGM	LN_14	cg15975443	0.00194472	0.0506054	II	15	86928197	R	MB21D2	ENSCSAT00000007004	Body
AGM	LN_14	cg16157895	0.0046763	-0.116703	II	24	70687280	R	ITPK1	ENSCSAT00000009312	Body
AGM	LN_14	cg16367606	0.00432376	0.0515296	II	5	54999745	R	ZNF821	ENSCSAT00000002295	3'UTR	N_Shore
AGM	LN_14	cg16434002	0.00197999	0.0500772	I	16	62267851	F	ENSCSAG00000026692	ENSCSAT00000026782	1stExon	Island
AGM	LN_14	cg16756674	0.0041514	-0.217772	II	9	125563742	F				S_Shelf
AGM	LN_14	cg17805089	0.000101265	-0.150066	II	21	126565676	F
AGM	LN_14	cg17840166	0.00154049	0.159347	II	11	104976747	R	FAM222A	ENSCSAT00000000751	Body
AGM	LN_14	cg17918700	0.000722418	0.0607689	II	1	8644980	F	KCNK7	ENSCSAT00000005967	TSS1500	N_Shelf
AGM	LN_14	cg18122743	0.000719918	0.135222	II	14	65571464	R
AGM	LN_14	cg18134731	0.0025518	-0.10355	II	21	71168113	F	RSBN1L	ENSCSAT00000009905	Body
AGM	LN_14	cg18527751	0.00331958	0.0852708	II	18	34738687	F	C18orf25	ENSCSAT00000016069	Body	N_Shore
AGM	LN_14	cg18932699	0.000325204	-0.133159	II	8	59481526	R
AGM	LN_14	cg19090574	0.000552689	0.0583375	II	25	24067702	F	TMCC2	ENSCSAT00000012711	Body	N_Shelf
AGM	LN_14	cg19590914	0.00497954	0.0665646	II	6	7419914	R	ELAVL1	ENSCSAT00000006206	Body	Island
AGM	LN_14	cg19749001	0.000216467	0.177486	II	14	96069975	F	ENSCSAG00000007494;ENSCSAG00000023793	ENSCSAT00000005537;ENSCSAT00000023883	Body;TSS1500
AGM	LN_14	cg19759478	0.00439227	0.0889639	II	20	21860023	R
AGM	LN_14	cg20116935	0.0045955	0.121325	II	22	11654122	F
AGM	LN_14	cg20274965	0.0036088	-0.0625224	II	18	17449162	F				S_Shelf
AGM	LN_14	cg20349625	0.00176952	-0.180539	II	5	67202502	R
AGM	LN_14	cg20744108	0.00021094	0.121392	II	8	11393289	R				N_Shelf
AGM	LN_14	cg20857767	0.00215704	-0.0993853	I	1	104645274	R	NCAM1	ENSCSAT00000000833	3'UTR
AGM	LN_14	cg21240420	0.00340377	0.131868	II	17	38895148	R	COL11A2	ENSCSAT00000007546	Body
AGM	LN_14	cg21373145	0.00210718	-0.180401	II	11	25708436	F				N_Shore
AGM	LN_14	cg21491555	0.000491075	-0.0612137	II	19	5765625	F	ARVCF	ENSCSAT00000010054	Body	Island
AGM	LN_14	cg21730805	0.0047039	0.162032	II	10	60453419	F	CHN1	ENSCSAT00000012627	Body
AGM	LN_14	cg21935402	0.00456929	0.0675491	II	4	44029820	F	ENSCSAG00000016734	ENSCSAT00000014834	Body	Island
AGM	LN_14	cg22681279	0.000849482	0.188304	II	2	143665	R	NPBWR2	ENSCSAT00000018822	1stExon	S_Shelf
AGM	LN_14	cg22839223	0.00321273	0.0929648	II	6	49604118	R				N_Shore
AGM	LN_14	cg23232612	0.00476292	0.108001	II	6	36055432	R	DMRTC2	ENSCSAT00000001534	Body	S_Shelf
AGM	LN_14	cg23300851	0.0043326	0.147995	II	1	84984558	F	SNORA32;snoZ40;SNORA1;SNORA8	ENSCSAT00000024402;ENSCSAT00000020570;ENSCSAT00000022618;ENSCSAT00000023796	TSS1500;TSS1500;TSS1500;1stExon
AGM	LN_14	cg24167841	0.00135737	0.174849	II	11	52905629	R	GPR182	ENSCSAT00000018985	1stExon
AGM	LN_14	cg24411870	0.00025032	-0.0559341	II	8	135142066	F	PTK2	ENSCSAT00000007648	Body
AGM	LN_14	cg24658930	0.00498672	-0.0622133	I	4	89605828	F	RHOBTB3	ENSCSAT00000012534	TSS1500	Island
AGM	LN_14	cg24741685	0.00175958	0.0858741	II	26	18212363	R	IGDCC3	ENSCSAT00000010941	Body
AGM	LN_14	cg24833981	0.00376859	0.164641	II	20	4149085	R	FCRL6	ENSCSAT00000000485	TSS1500
AGM	LN_14	cg25298683	0.00478086	0.0604895	I	28	11756622	R	COL26A1	ENSCSAT00000016134	5'UTR
AGM	LN_14	cg25306093	0.00462746	0.122379	II	20	12294839	R	PSMB4	ENSCSAT00000016727	TSS1500	S_Shore
AGM	LN_14	cg25607155	9.6e-05	-0.130308	II	27	46790685	F	WHSC1	ENSCSAT00000013756	Body	Island
AGM	LN_14	cg25692507	0.00455858	0.107457	II	6	5494939	R				N_Shore
AGM	LN_14	cg26244661	0.0010951	0.0700425	II	19	19519942	F				S_Shelf
AGM	LN_14	cg26897150	0.00499931	-0.0725053	I	16	33880324	F	DHX40	ENSCSAT00000003895	TSS1500	Island
AGM	LN_14	cg27038144	0.00084045	-0.242044	II	5	2878334	F				S_Shore
AGM	LN_14	cg27178677	0.000533773	-0.164579	II	2	29274191	F	PLCB1	ENSCSAT00000011682	Body
AGM	LN_14	cg27270388	0.00212322	0.0849887	I	15	5194059	F	VWA5B2	ENSCSAT00000011669	TSS200	Island
AGM	LN_14	cg27284041	0.00470178	-0.248013	II	17	18691038	R	LRRC1	ENSCSAT00000011279	Body
AGM	LN_14	cg27296308	0.00299336	-0.0836199	II	14	98234392	R	ITGB1BP1	ENSCSAT00000005161	Body
AGM	LN_14	cg27542048	0.00255802	0.0704951	II	20	95292484	R	GNL2	ENSCSAT00000017423	Body
AGM	LN_chronic	cg00004996	0.00179082	-0.245932	II	8	15499595	F	MTMR7	ENSCSAT00000014865	TSS1500	S_Shore
AGM	LN_chronic	cg00069014	0.00320605	-0.311087	II	20	118432179	R
AGM	LN_chronic	cg00093643	0.00372895	-0.0858861	II	26	38764096	R	CASC4	ENSCSAT00000007657	TSS1500	S_Shore
AGM	LN_chronic	cg00094817	0.000377988	0.114469	II	9	34467965	R	CREM	ENSCSAT00000009446	Body
AGM	LN_chronic	cg00182639	0.00362335	-0.130403	I	11	109689090	F	TBX5	ENSCSAT00000000364	1stExon	S_Shore
AGM	LN_chronic	cg00238353	0.00409301	-0.188686	II	9	120592600	R
AGM	LN_chronic	cg00275886	0.00383848	-0.158311	II	23	19740842	F	SEMA6A	ENSCSAT00000012783	Body	N_Shore
AGM	LN_chronic	cg00328935	0.00279287	-0.164555	II	8	135744789	F	MROH5	ENSCSAT00000007571	TSS1500
AGM	LN_chronic	cg00360267	0.000551028	-0.0843212	I	2	34434982	F	C20orf27	ENSCSAT00000011068	Body	S_Shelf
AGM	LN_chronic	cg00414835	0.00354957	0.112579	II	9	44066715	F	GDF10	ENSCSAT00000008095	TSS1500	N_Shore
AGM	LN_chronic	cg00447581	0.00437695	-0.167593	II	22	14064146	R	GNL3;SNORD19B	ENSCSAT00000011407;ENSCSAT00000020010	Body;TSS200
AGM	LN_chronic	cg00486358	0.00311322	-0.155787	II	16	31785638	F
AGM	LN_chronic	cg00511632	0.00132114	-0.333274	II	14	105939752	R	PXDN	ENSCSAT00000004954	Body	S_Shore
AGM	LN_chronic	cg00516870	0.00281653	-0.161756	II	16	70813959	R				S_Shore
AGM	LN_chronic	cg00550558	0.000447224	-0.101349	I	8	49926448	R	ATP6V1H	ENSCSAT00000012791	Body	Island
AGM	LN_chronic	cg00554948	0.000257472	-0.100789	II	11	47437283	F	DAZAP2	ENSCSAT00000003942	TSS1500	N_Shore
AGM	LN_chronic	cg00732383	0.00392572	0.112211	II	18	31988481	R				N_Shelf
AGM	LN_chronic	cg00752277	0.00414172	0.100962	II	22	9240073	F				S_Shore
AGM	LN_chronic	cg00795205	0.00422726	-0.256569	II	5	21626315	F	PRKCB	ENSCSAT00000004677	Body
AGM	LN_chronic	cg00819078	0.00465649	-0.133349	II	4	16295498	R	FAM134B	ENSCSAT00000015352	Body	N_Shore
AGM	LN_chronic	cg00820405	0.00254371	0.11556	I	14	887849	F	ARID5A	ENSCSAT00000015449	Body	N_Shelf
AGM	LN_chronic	cg00828583	0.000550028	-0.288824	II	22	62707135	F
AGM	LN_chronic	cg00832329	0.0017556	-0.171075	II	24	83291690	F	PACS2	ENSCSAT00000007584	Body	S_Shore
AGM	LN_chronic	cg00890874	0.00111038	0.066623	II	23	44314877	F	ENSCSAG00000000483	ENSCSAT00000018052	1stExon
AGM	LN_chronic	cg00931181	0.0042581	-0.149146	II	14	100896008	R				S_Shelf
AGM	LN_chronic	cg00961640	0.000635924	0.208202	II	20	23147017	F
AGM	LN_chronic	cg01015871	0.00110784	0.0945502	II	5	42478853	F	MT4	ENSCSAT00000003146	Body
AGM	LN_chronic	cg01022228	0.00121175	-0.0776936	II	23	35684255	R	UQCRQ	ENSCSAT00000011790	TSS1500	Island
AGM	LN_chronic	cg01044129	0.003834	0.115133	II	3	15405485	F	SMAD9	ENSCSAT00000015968	1stExon
AGM	LN_chronic	cg01075555	0.00309327	-0.366021	II	3	40629186	R
AGM	LN_chronic	cg01083584	0.00014907	0.120055	I	6	13176792	F	DNAJB1	ENSCSAT00000004367	5'UTR	Island
AGM	LN_chronic	cg01090930	0.00492817	0.165617	II	22	9238794	F	DHX30;ENSCSAG00000021989	ENSCSAT00000014064;ENSCSAT00000022079	Body;TSS200	N_Shore
AGM	LN_chronic	cg01182620	0.00342533	0.201148	II	5	1877031	F	NOXO1;ENSCSAG00000018843	ENSCSAT00000009247;ENSCSAT00000018933	1stExon;TSS1500	S_Shore
AGM	LN_chronic	cg01333242	0.000679881	-0.241919	II	3	9064552	R
AGM	LN_chronic	cg01343206	0.00160367	0.117577	I	14	44293431	R	EHBP1	ENSCSAT00000012762	TSS1500	Island
AGM	LN_chronic	cg01354961	0.00220219	-0.0732353	I	21	49769061	R				Island
AGM	LN_chronic	cg01365152	0.00243463	-0.164319	II	20	4233537	F	CRP	ENSCSAT00000000476	Body
AGM	LN_chronic	cg01423389	0.00290483	-0.128695	II	15	18432830	F
AGM	LN_chronic	cg01512589	0.000387694	-0.11344	II	12	107581586	R				N_Shore
AGM	LN_chronic	cg01521225	0.00118367	-0.15139	II	25	73225037	R	NID1	ENSCSAT00000007850	Body	N_Shore
AGM	LN_chronic	cg01681422	0.00097158	-0.186415	II	17	69469250	F	MYLK4	ENSCSAT00000005238	Body
AGM	LN_chronic	cg01763884	0.00112359	0.118975	II	19	32772944	R	PLXNB2	ENSCSAT00000002955	Body	Island
AGM	LN_chronic	cg01779740	0.00457072	-0.128825	II	8	135593722	R				N_Shore
AGM	LN_chronic	cg01838137	0.00479508	0.124709	II	28	12030127	R	AP1S1	ENSCSAT00000016110	TSS1500	S_Shore
AGM	LN_chronic	cg01845041	0.000943415	-0.246628	II	22	61798500	F	IGSF11	ENSCSAT00000005034	Body	S_Shore
AGM	LN_chronic	cg01910141	0.00351918	-0.122045	II	14	68420753	F	ARHGEF33	ENSCSAT00000010437	Body	N_Shelf
AGM	LN_chronic	cg02012731	0.00206556	-0.0669356	II	14	36344604	F	ADD2	ENSCSAT00000013261	Body	Island
AGM	LN_chronic	cg02050028	0.00217895	0.0706513	II	21	15482759	F	HECW1	ENSCSAT00000013510	Body	N_Shelf
AGM	LN_chronic	cg02195995	0.00393293	-0.255587	II	21	39762676	R
AGM	LN_chronic	cg02196256	0.00142393	-0.251422	II	21	117194946	F
AGM	LN_chronic	cg02196805	0.00191774	0.0663881	II	23	34909050	R	CSF2	ENSCSAT00000011941	1stExon
AGM	LN_chronic	cg02210498	0.000635061	-0.203166	II	19	4859247	F	CRKL	ENSCSAT00000011289	Body	S_Shelf
AGM	LN_chronic	cg02238526	0.00209824	0.179271	II	24	80007948	R
AGM	LN_chronic	cg02344373	0.00409414	0.0587873	II	11	127967201	R	POLE	ENSCSAT00000016700	Body
AGM	LN_chronic	cg02393603	0.00400579	0.157678	II	13	61852363	F
AGM	LN_chronic	cg02436141	0.000602228	0.0676508	II	13	12630848	R	CNR1	ENSCSAT00000018341	1stExon
AGM	LN_chronic	cg02478828	0.000260078	-0.269481	II	14	33356837	R	DGUOK	ENSCSAT00000013606	TSS1500	S_Shore
AGM	LN_chronic	cg02483701	0.0019587	-0.162898	II	21	31192867	R	HOXA10	ENSCSAT00000012396	Body	N_Shore
AGM	LN_chronic	cg02506716	0.0040347	-0.0855618	II	14	13137890	R	2017-09-10	ENSCSAT00000015078	Body	N_Shore
AGM	LN_chronic	cg02549630	0.00041611	-0.188102	II	15	30840948	R				N_Shelf
AGM	LN_chronic	cg02627657	0.00320864	-0.109402	II	16	15315610	R	CENPV	ENSCSAT00000006845	TSS1500	N_Shore
AGM	LN_chronic	cg02657384	0.000293667	0.0937433	II	10	85951530	R	SPATS2L	ENSCSAT00000009416	Body
AGM	LN_chronic	cg02675466	0.00368805	0.0853498	II	5	25453393	R	KIAA0556	ENSCSAT00000004454	Body
AGM	LN_chronic	cg02683846	0.00146136	0.107266	II	17	35852043	R	PNPLA1	ENSCSAT00000008285	TSS200
AGM	LN_chronic	cg02700472	0.00146829	-0.144735	II	6	2598073	R	ENSCSAG00000011474	ENSCSAT00000009562	Body	S_Shelf
AGM	LN_chronic	cg02708704	0.00270973	-0.270188	II	6	31629815	F	ENSCSAG00000004191	ENSCSAT00000002220	Body	S_Shore
AGM	LN_chronic	cg02712854	0.000135484	-0.250398	II	11	45989339	R	TMBIM6	ENSCSAT00000004095	Body
AGM	LN_chronic	cg02732974	0.000795022	-0.188784	II	2	75029938	R	ENSCSAG00000008858	ENSCSAT00000006927	Body
AGM	LN_chronic	cg02741426	0.000562557	-0.0641799	II	8	72233814	F	ZFHX4	ENSCSAT00000011554	Body
AGM	LN_chronic	cg02744252	0.00201471	-0.206235	II	19	11555104	R				N_Shelf
AGM	LN_chronic	cg02765225	0.00339155	0.0703506	I	26	39252980	F	SERF2	ENSCSAT00000007559	TSS1500	S_Shore
AGM	LN_chronic	cg02770745	0.000320606	-0.342019	II	1	62821217	R	STIM1	ENSCSAT00000002279	Body
AGM	LN_chronic	cg02836046	0.00199521	0.0741826	II	2	80726379	F				S_Shore
AGM	LN_chronic	cg02875120	0.0020416	0.110802	II	11	108300248	R	DTX1	ENSCSAT00000000464	1stExon	S_Shore
AGM	LN_chronic	cg03023068	0.00246648	0.0724189	I	14	80349297	F				Island
AGM	LN_chronic	cg03029616	0.00428624	0.158041	II	2	61570152	F	ENSCSAG00000009379	ENSCSAT00000007448	Body
AGM	LN_chronic	cg03039243	0.00390826	0.0697314	II	20	128814244	F
AGM	LN_chronic	cg03044533	0.00244162	0.175616	II	1	87604510	F
AGM	LN_chronic	cg03227338	0.000855951	-0.141731	II	1	18336507	R	C11orf49	ENSCSAT00000003728	Body
AGM	LN_chronic	cg03333101	0.00399784	0.0834223	II	6	11525817	F	MAST1	ENSCSAT00000004596	Body	N_Shelf
AGM	LN_chronic	cg03333602	0.002699	-0.3093	II	9	63780931	R	ENSCSAG00000007492	ENSCSAT00000005540	Body
AGM	LN_chronic	cg03378599	0.0038885	0.0517342	II	23	43351661	R
AGM	LN_chronic	cg03480605	0.00467492	0.156662	II	21	119525632	R	NUB1	ENSCSAT00000004661	TSS1500	N_Shore
AGM	LN_chronic	cg03513858	0.00219863	-0.145068	II	17	16630095	R
AGM	LN_chronic	cg03522971	0.000870627	-0.102562	I	27	42656726	R
AGM	LN_chronic	cg03575163	0.00285519	0.23029	I	9	95780022	R
AGM	LN_chronic	cg03609216	0.00450605	-0.300226	II	17	42343840	F	TRIM15	ENSCSAT00000006188	TSS200
AGM	LN_chronic	cg03610323	0.000748933	-0.0735591	I	14	25461968	F
AGM	LN_chronic	cg03611551	0.00265867	0.0863725	II	1	7198662	F
AGM	LN_chronic	cg03640883	0.00312735	-0.157491	II	5	65996190	F	DYNLRB2	ENSCSAT00000001608	Body	S_Shore
AGM	LN_chronic	cg03655371	0.00400876	-0.0903382	I	23	38277062	R				Island
AGM	LN_chronic	cg03735013	0.00458816	-0.0745712	I	1	12039146	R	FADS1;ENSCSAG00000026159	ENSCSAT00000004504;ENSCSAT00000026249	Body;TSS200	Island
AGM	LN_chronic	cg03870862	0.00131718	0.0958206	II	8	137762957	R	ZC3H3;7SK	ENSCSAT00000007141;ENSCSAT00000026888	TSS1500;TSS200	S_Shore
AGM	LN_chronic	cg03906444	0.00381009	0.0996624	II	26	16709521	R
AGM	LN_chronic	cg03937609	0.00444984	-0.162675	II	20	115590060	R	ATP13A2	ENSCSAT00000017674	Body
AGM	LN_chronic	cg03985351	0.00464075	-0.168724	II	13	42220470	F
AGM	LN_chronic	cg03986400	0.000361954	0.0886053	II	6	16405170	R	CCDC124	ENSCSAT00000003495	Body	N_Shelf
AGM	LN_chronic	cg04029645	0.00407759	0.115131	II	5	68054066	F
AGM	LN_chronic	cg04035828	0.0003813	0.0611838	II	5	11771194	R	SNX29	ENSCSAT00000006243	Body
AGM	LN_chronic	cg04073204	0.0014146	-0.301801	II	23	81455326	R	CANX	ENSCSAT00000006437	Body	N_Shore
AGM	LN_chronic	cg04095923	4.01e-05	-0.25192	II	2	80464222	R
AGM	LN_chronic	cg04166874	0.00100097	-0.118593	II	20	88434856	R	ERI3	ENSCSAT00000017335	TSS200	Island
AGM	LN_chronic	cg04197749	0.00272927	-0.209682	II	21	103680974	F				N_Shore
AGM	LN_chronic	cg04293948	0.00484108	0.0718739	II	29	14183611	R
AGM	LN_chronic	cg04331756	0.00352559	-0.241507	II	9	8558528	R
AGM	LN_chronic	cg04334723	0.00151657	-0.321098	II	6	11623417	F	CALR	ENSCSAT00000004566	Body	N_Shore
AGM	LN_chronic	cg04552292	0.00232368	-0.0918653	I	11	49300346	R	ITGB7	ENSCSAT00000003559	Body	N_Shelf
AGM	LN_chronic	cg04596544	0.00459626	-0.299541	II	4	33234238	R	AMACR	ENSCSAT00000015238	Body
AGM	LN_chronic	cg04597331	0.00265814	-0.264364	II	9	85229328	F
AGM	LN_chronic	cg04644817	0.00483852	-0.159864	II	9	41416575	R				S_Shelf
AGM	LN_chronic	cg04653706	0.000605822	-0.227246	II	X	83438335	F
AGM	LN_chronic	cg04692238	0.00383694	-0.141132	II	11	38890813	R
AGM	LN_chronic	cg04779144	0.00164112	-0.200253	II	7	60202050	F	ALPK1	ENSCSAT00000001863	TSS200	N_Shore
AGM	LN_chronic	cg04813911	0.000445485	0.115539	II	26	18368824	F
AGM	LN_chronic	cg04837898	0.00066649	-0.396178	I	22	7160188	R	SACM1L	ENSCSAT00000014412	Body	Island
AGM	LN_chronic	cg04874822	0.0023841	-0.0828108	II	12	44945113	F	CCDC107;RNase_MRP	ENSCSAT00000008474;ENSCSAT00000027788	TSS1500;1stExon	S_Shore
AGM	LN_chronic	cg04878146	0.00296644	0.158803	II	1	111964892	R
AGM	LN_chronic	cg05014245	0.000647695	-0.0792473	II	9	51423391	R	FAM213A	ENSCSAT00000007492	Body	N_Shelf
AGM	LN_chronic	cg05075308	0.00283561	0.171184	II	7	130372777	R	IRF2	ENSCSAT00000001034	Body
AGM	LN_chronic	cg05244762	0.00387846	-0.195425	II	5	57330388	R
AGM	LN_chronic	cg05301470	0.00436153	0.217592	I	17	43972299	F				N_Shelf
AGM	LN_chronic	cg05351078	0.000693674	-0.0527086	I	9	40584099	R	RASSF4	ENSCSAT00000008960	TSS200	N_Shore
AGM	LN_chronic	cg05437857	0.00378169	0.0651304	II	13	22745121	F
AGM	LN_chronic	cg05457620	0.000599865	0.0955248	II	23	71106611	F	SLIT3	ENSCSAT00000008220	5'UTR
AGM	LN_chronic	cg05523017	0.00124539	-0.18964	II	22	15508364	R				S_Shore
AGM	LN_chronic	cg05524740	0.00272879	0.100865	II	20	108793705	F				S_Shelf
AGM	LN_chronic	cg05525368	0.0025957	-0.142924	II	20	89451977	F	CDC20	ENSCSAT00000017351	Body	N_Shore
AGM	LN_chronic	cg05580991	0.00283196	0.155473	II	8	91136776	R
AGM	LN_chronic	cg05602161	0.00328547	-0.178798	II	17	30274890	R
AGM	LN_chronic	cg05624196	0.00025189	-0.278327	II	15	89623916	F	APOD	ENSCSAT00000006826	5'UTR
AGM	LN_chronic	cg05684145	0.00183221	0.10059	II	19	12180551	F	GAS2L1	ENSCSAT00000007900	Body	S_Shore
AGM	LN_chronic	cg05761458	0.00291908	-0.112372	I	5	73516053	F
AGM	LN_chronic	cg05877768	0.000712299	-0.259673	II	9	33425724	R	PARD3	ENSCSAT00000009473	Body
AGM	LN_chronic	cg05919044	0.0012389	-0.0853384	II	4	2079651	R
AGM	LN_chronic	cg05940691	0.00168117	0.253187	I	25	78830627	F	WDR64	ENSCSAT00000007476	Body
AGM	LN_chronic	cg05947422	0.00494323	-0.153845	II	5	408197	F	RAB11FIP3	ENSCSAT00000010868	TSS200	N_Shore
AGM	LN_chronic	cg06012730	0.00178468	0.129537	II	26	8450508	R	PPCDC	ENSCSAT00000012454	TSS1500	S_Shore
AGM	LN_chronic	cg06068338	0.00393431	-0.201594	II	8	57456343	R	ASPH	ENSCSAT00000012415	Body
AGM	LN_chronic	cg06213233	4.37e-05	0.103072	II	27	8379884	F
AGM	LN_chronic	cg06242416	0.00267219	-0.239578	II	5	20132383	F	METTL9	ENSCSAT00000005041	Body	S_Shelf
AGM	LN_chronic	cg06298244	0.00251477	-0.0710061	II	16	65252013	R	KRT23	ENSCSAT00000000860	Body
AGM	LN_chronic	cg06318386	0.000535211	-0.196962	II	1	19313179	R	PHF21A	ENSCSAT00000003691	Body
AGM	LN_chronic	cg06347499	0.00405484	-0.145699	I	20	122220945	R	SLC25A33	ENSCSAT00000017766	TSS1500	Island
AGM	LN_chronic	cg06385757	0.00379095	-0.201447	II	28	20875484	F	PRKAR1B	ENSCSAT00000015630	Body
AGM	LN_chronic	cg06387669	0.00279898	0.117799	II	16	1392743	R	SERPINF2	ENSCSAT00000011985	5'UTR
AGM	LN_chronic	cg06388544	0.00104017	-0.299805	II	20	107350696	R	ENSCSAG00000000951	ENSCSAT00000017582	Body
AGM	LN_chronic	cg06638515	0.00416987	0.0751269	II	17	38873350	F	SLC39A7;RXRB	ENSCSAT00000007602;ENSCSAT00000007595	Body;TSS1500	N_Shore
AGM	LN_chronic	cg06647930	0.00194775	-0.130205	II	19	27227694	F				S_Shelf
AGM	LN_chronic	cg06654076	0.00228854	0.121805	II	20	90195499	R
AGM	LN_chronic	cg06692050	0.00261026	-0.148285	II	9	90938043	R	SFRP5	ENSCSAT00000003857	TSS1500	S_Shore
AGM	LN_chronic	cg06710522	0.00025136	-0.101666	I	16	68232060	F	MRPL10;LRRC46	ENSCSAT00000000591;ENSCSAT00000000590	TSS200;TSS1500	Island
AGM	LN_chronic	cg06783102	0.00306702	-0.268469	II	25	59626537	R	CCDC181	ENSCSAT00000009167	TSS1500	S_Shelf
AGM	LN_chronic	cg06911974	0.0021983	0.0666732	II	23	75000463	F				N_Shore
AGM	LN_chronic	cg06943385	0.00463731	-0.0917179	II	16	46344107	R	GRB2	ENSCSAT00000002774	Body
AGM	LN_chronic	cg06961086	0.00225247	-0.279989	II	10	124464792	F	ASB1	ENSCSAT00000004054	Body	N_Shore
AGM	LN_chronic	cg07000245	0.00264803	0.0565831	I	16	42619055	F	LUC7L3	ENSCSAT00000003518	5'UTR	Island
AGM	LN_chronic	cg07059629	0.00194361	0.0829819	II	29	22272414	F	ENSCSAG00000016418	ENSCSAT00000014515	1stExon
AGM	LN_chronic	cg07070542	0.00472278	0.0851601	I	21	27790836	F	GARS	ENSCSAT00000012677	5'UTR	Island
AGM	LN_chronic	cg07128890	0.000988472	-0.332403	II	1	13702927	R	OOSP2	ENSCSAT00000004182	TSS1500
AGM	LN_chronic	cg07173877	0.00378669	0.109496	I	14	63093732	R	PPM1B	ENSCSAT00000011401	TSS200	Island
AGM	LN_chronic	cg07216348	0.00151114	-0.246673	II	8	20434171	F
AGM	LN_chronic	cg07298772	6.26e-05	-0.065338	II	10	61027154	F
AGM	LN_chronic	cg07345510	0.00396131	-0.125247	II	26	9463846	F	PML	ENSCSAT00000012192	Body	N_Shore
AGM	LN_chronic	cg07441565	0.000145517	0.11525	I	9	52117613	R	PPIF	ENSCSAT00000007396	TSS200	Island
AGM	LN_chronic	cg07538190	0.00390798	0.119949	II	8	20681290	F	ENSCSAG00000016376	ENSCSAT00000014449	Body	S_Shore
AGM	LN_chronic	cg07630858	0.00331809	0.0532872	I	23	79484741	R	DBN1	ENSCSAT00000006842	TSS200	Island
AGM	LN_chronic	cg07768843	0.00125293	-0.175811	II	X	12428197	R
AGM	LN_chronic	cg07885778	0.00170786	-0.116182	II	1	55343959	R	ZNF143;ENSCSAG00000019328	ENSCSAT00000002551;ENSCSAT00000019418	Body;TSS200	Island
AGM	LN_chronic	cg07886100	0.00151598	0.0972258	II	21	22272041	F	EEPD1	ENSCSAT00000013103	Body
AGM	LN_chronic	cg07918846	0.002021	-0.145398	II	11	25012116	F				S_Shore
AGM	LN_chronic	cg07939499	0.0047575	0.112661	II	24	74513140	F				S_Shelf
AGM	LN_chronic	cg07946583	0.0036374	-0.0771874	II	11	72342487	F	ZDHHC17	ENSCSAT00000002046	Body	Island
AGM	LN_chronic	cg07949597	0.00436107	-0.0733151	I	5	3028809	R	TIGD7;ENSCSAG00000010048	ENSCSAT00000008141;ENSCSAT00000008132	5'UTR;TSS1500	Island
AGM	LN_chronic	cg07976390	0.000876448	-0.0549719	I	20	9194628	R				Island
AGM	LN_chronic	cg07980804	9.03e-05	-0.0745666	II	18	23073802	F	WDR7	ENSCSAT00000016243	5'UTR	Island
AGM	LN_chronic	cg07996260	0.00106026	-0.153081	II	1	118299555	F
AGM	LN_chronic	cg08037774	0.00289208	0.0984023	II	20	79778918	R	SLC1A7	ENSCSAT00000017247	TSS1500
AGM	LN_chronic	cg08039854	0.000712031	-0.15728	II	22	47273826	F
AGM	LN_chronic	cg08093398	0.00354045	-0.348736	II	22	7528482	R
AGM	LN_chronic	cg08157318	0.000872944	0.0728305	I	11	97083860	F	GNPTAB	ENSCSAT00000001355	Body	N_Shore
AGM	LN_chronic	cg08198483	0.00210358	0.0571834	II	6	12495103	F	ENSCSAG00000023931	ENSCSAT00000024021	1stExon	S_Shelf
AGM	LN_chronic	cg08209365	0.00251533	-0.216023	II	1	86424037	F
AGM	LN_chronic	cg08284598	0.00199379	0.0568152	II	2	33907473	R	SLC4A11	ENSCSAT00000011317	Body	N_Shore
AGM	LN_chronic	cg08298757	0.00106037	-0.0934266	I	19	22572176	F	FAM83F	ENSCSAT00000004086	TSS1500	Island
AGM	LN_chronic	cg08326515	0.00438802	0.0889291	II	7	58527745	F
AGM	LN_chronic	cg08426891	0.000197611	-0.208663	II	1	62210985	F
AGM	LN_chronic	cg08448479	0.000984291	-0.16891	II	7	61083596	R	ANK2	ENSCSAT00000001830	Body
AGM	LN_chronic	cg08468401	0.00388725	-0.294201	II	22	50204453	F
AGM	LN_chronic	cg08475827	0.000329078	-0.108625	II	10	36845576	F	RIF1	ENSCSAT00000014182	TSS1500	N_Shore
AGM	LN_chronic	cg08649608	0.00316024	-0.168421	II	20	88126947	R	TMEM53	ENSCSAT00000017333	Body
AGM	LN_chronic	cg08701686	0.00416397	0.106076	II	8	33277890	F				S_Shore
AGM	LN_chronic	cg08750053	0.00193935	-0.0604664	II	19	21226156	F	DMC1	ENSCSAT00000004645	Body	N_Shelf
AGM	LN_chronic	cg08756735	0.0020364	0.06245	II	11	118194483	F	HIP1R	ENSCSAT00000000103	Body	N_Shelf
AGM	LN_chronic	cg08835688	0.000456881	-0.0508329	II	21	8032891	R				Island
AGM	LN_chronic	cg08915024	0.00327613	-0.40116	II	7	46663348	F	TSPAN5	ENSCSAT00000002154	Body
AGM	LN_chronic	cg08992827	0.00316837	-0.35361	II	5	56218162	F
AGM	LN_chronic	cg09072576	0.00487184	0.0637929	II	19	5894695	R	GNB1L	ENSCSAT00000010013	Body	S_Shelf
AGM	LN_chronic	cg09144196	0.00274681	-0.0949049	II	25	72334547	F	RBM34	ENSCSAT00000008162	TSS200	S_Shore
AGM	LN_chronic	cg09146232	0.00440547	-0.170077	II	16	54769688	R	PRKCA	ENSCSAT00000002136	Body
AGM	LN_chronic	cg09148494	0.00459938	-0.151545	II	6	47957441	R	PPP6R1;ENSCSAG00000001742	ENSCSAT00000016780;ENSCSAT00000016788	Body;TSS1500	Island
AGM	LN_chronic	cg09173348	0.00207506	0.0824179	II	16	67001930	F				N_Shore
AGM	LN_chronic	cg09255124	0.00238831	0.0861497	I	1	22021712	R	TTC17	ENSCSAT00000003557	TSS1500	S_Shore
AGM	LN_chronic	cg09278656	0.00351506	-0.0636247	I	5	42429870	R	BBS2	ENSCSAT00000003154	1stExon	Island
AGM	LN_chronic	cg09322605	0.00186436	0.213251	II	21	8354758	F	FIGNL1	ENSCSAT00000019685	1stExon	S_Shelf
AGM	LN_chronic	cg09394509	0.000669361	-0.209488	II	22	11836922	R	CACNA2D2	ENSCSAT00000012273	Body	N_Shore
AGM	LN_chronic	cg09423126	0.00182968	0.272498	II	8	20954613	F	PEBP4	ENSCSAT00000014394	Body
AGM	LN_chronic	cg09437909	0.00342483	-0.226193	II	6	50749402	R				N_Shelf
AGM	LN_chronic	cg09451903	0.00211737	-0.173156	II	16	3099656	F
AGM	LN_chronic	cg09476347	0.00211882	0.113385	II	5	486063	R	PRR35	ENSCSAT00000010846	1stExon	S_Shelf
AGM	LN_chronic	cg09512575	0.00199235	-0.0608236	II	23	11117094	F				S_Shore
AGM	LN_chronic	cg09518384	0.00151131	-0.224436	II	4	72007751	R				S_Shelf
AGM	LN_chronic	cg09866102	0.00368527	0.0825051	I	5	27893651	F	PYCARD	ENSCSAT00000003743	5'UTR	Island
AGM	LN_chronic	cg09881017	0.000394531	0.0901061	II	23	44495173	R	PCDH1	ENSCSAT00000010516	Body
AGM	LN_chronic	cg09888562	0.0008639	-0.0679712	I	5	40067282	F	IRX3	ENSCSAT00000003325	Body	Island
AGM	LN_chronic	cg09975867	0.000285882	-0.051478	II	20	113928321	F	PAX7	ENSCSAT00000017663	Body	Island
AGM	LN_chronic	cg09988853	0.00112905	-0.0616653	I	6	43391804	R	KCNC3	ENSCSAT00000000206	TSS1500	S_Shore
AGM	LN_chronic	cg10052368	0.000897041	-0.328904	II	11	43989258	R				N_Shelf
AGM	LN_chronic	cg10053149	0.000872067	0.0782901	I	20	104210834	F	SNORA16;SNORA44	ENSCSAT00000026220;ENSCSAT00000027495	TSS1500;TSS1500	Island
AGM	LN_chronic	cg10065809	0.00108648	0.0914068	II	24	1299807	R				S_Shore
AGM	LN_chronic	cg10083882	0.00211389	0.180869	II	26	21277825	F	ENSCSAG00000012210	ENSCSAT00000010244	Body
AGM	LN_chronic	cg10116209	0.00398416	0.136901	II	20	86255531	R	KNCN	ENSCSAT00000017297	TSS1500
AGM	LN_chronic	cg10171332	0.00205932	-0.122021	II	11	53360690	R	INHBC	ENSCSAT00000002937	Body
AGM	LN_chronic	cg10239746	0.00491273	-0.235107	II	3	9657335	F
AGM	LN_chronic	cg10266490	0.00398079	0.241881	II	20	78382122	R	ACOT11	ENSCSAT00000017226	TSS1500
AGM	LN_chronic	cg10318148	0.00301754	0.215779	II	28	20585809	F	CYP2W1	ENSCSAT00000015646	Body	Island
AGM	LN_chronic	cg10343327	0.0005929	-0.226901	II	9	90733735	F	UBTD1;ANKRD2	ENSCSAT00000003893;ENSCSAT00000003891	3'UTR;TSS1500	S_Shore
AGM	LN_chronic	cg10369363	0.00398686	0.0868752	II	11	48180106	F	GRASP	ENSCSAT00000003862	Body	S_Shelf
AGM	LN_chronic	cg10499429	0.00288451	0.159843	II	5	17104235	R				S_Shelf
AGM	LN_chronic	cg10555205	0.00076025	0.193581	II	X	44280092	F
AGM	LN_chronic	cg10624583	0.00288675	-0.0717867	II	11	49165498	F				N_Shore
AGM	LN_chronic	cg10678937	0.00250689	0.0709286	II	19	7120097	F
AGM	LN_chronic	cg10740594	0.00134905	-0.266917	II	9	93902780	R
AGM	LN_chronic	cg10952297	0.00170345	-0.272718	II	10	42730392	R	ERMN	ENSCSAT00000014033	3'UTR
AGM	LN_chronic	cg11050622	0.0042364	0.144486	II	24	7476891	F	SCFD1	ENSCSAT00000013851	TSS1500	N_Shore
AGM	LN_chronic	cg11086428	0.00453404	-0.179069	II	22	22776484	R
AGM	LN_chronic	cg11087042	0.00257369	0.308777	II	8	1553178	F	ARHGEF10	ENSCSAT00000015121	Body
AGM	LN_chronic	cg11127874	0.00366122	0.19821	II	1	11445162	R
AGM	LN_chronic	cg11257193	0.00373094	-0.0741552	I	16	23853354	R	NSRP1;ENSCSAG00000019895	ENSCSAT00000004877;ENSCSAT00000019985	Body;1stExon	S_Shore
AGM	LN_chronic	cg11271171	0.000924108	-0.187318	II	4	88667273	F	MCTP1	ENSCSAT00000012656	Body
AGM	LN_chronic	cg11304524	0.0011598	-0.227845	II	24	1188820	R	TSSK4	ENSCSAT00000014090	TSS1500
AGM	LN_chronic	cg11476985	0.00361178	0.0994182	II	28	20389704	F
AGM	LN_chronic	cg11505565	0.00353914	-0.156397	II	16	33557776	R	RPS6KB1;TUBD1	ENSCSAT00000003929;ENSCSAT00000003916	TSS1500;TSS1500	S_Shore
AGM	LN_chronic	cg11508081	0.00137644	-0.24536	II	16	63044531	F				S_Shelf
AGM	LN_chronic	cg11511443	0.00337525	0.208683	II	11	16515036	F
AGM	LN_chronic	cg11513485	0.000508843	-0.275803	II	10	54161525	R	CERS6	ENSCSAT00000013426	Body
AGM	LN_chronic	cg11534680	0.00382236	0.0565138	II	14	96071363	R	ENSCSAG00000007494	ENSCSAT00000005537	Body
AGM	LN_chronic	cg11549025	0.00293089	0.139151	II	28	10500156	R
AGM	LN_chronic	cg11668561	0.00111912	0.100263	II	22	52001096	F	GP9	ENSCSAT00000018902	1stExon
AGM	LN_chronic	cg11696575	0.0033877	-0.103276	II	21	89773065	R	ING3	ENSCSAT00000008854	Body	Island
AGM	LN_chronic	cg11714406	0.00471286	-0.0897705	II	25	8158712	R
AGM	LN_chronic	cg11845202	0.00186854	0.0645443	II	11	48979866	R	KRT78	ENSCSAT00000003620	1stExon
AGM	LN_chronic	cg11991516	0.00189307	-0.0566929	I	16	44259643	R	2017-09-09	ENSCSAT00000003173	Body	Island
AGM	LN_chronic	cg12039970	0.00165694	0.0861894	II	4	1836316	R
AGM	LN_chronic	cg12062995	0.00105777	-0.0541442	II	27	10936228	R	RFC1	ENSCSAT00000015015	TSS1500	N_Shore
AGM	LN_chronic	cg12140665	0.00403559	0.165852	II	15	4337597	F	C3orf70	ENSCSAT00000012067	Body
AGM	LN_chronic	cg12182408	0.00253908	0.105293	II	24	82087876	F	KIF26A	ENSCSAT00000007824	Body	N_Shelf
AGM	LN_chronic	cg12205564	0.00434276	-0.0580918	II	1	12260330	F				N_Shore
AGM	LN_chronic	cg12392225	0.00317417	0.0910618	II	14	104217940	F	TRAPPC12	ENSCSAT00000004979	Body	N_Shelf
AGM	LN_chronic	cg12446644	0.000186299	-0.0686239	II	16	67319947	F	LASP1	ENSCSAT00000000679	Body	Island
AGM	LN_chronic	cg12447832	0.0037027	-0.0865379	II	14	104315027	R	TSSC1	ENSCSAT00000004975	TSS1500	S_Shore
AGM	LN_chronic	cg12449837	0.00330772	-0.174359	II	19	13859151	R	MORC2	ENSCSAT00000006946	TSS1500	N_Shore
AGM	LN_chronic	cg12476242	0.00359486	0.081147	II	22	52954165	F	RUVBL1	ENSCSAT00000006651	Body
AGM	LN_chronic	cg12481893	0.00212101	-0.127481	II	21	60733929	R	SRI	ENSCSAT00000010537	Body	N_Shore
AGM	LN_chronic	cg12563847	0.00216296	0.132976	II	16	16662094	R
AGM	LN_chronic	cg12595461	0.000759646	-0.18814	II	14	70624712	F	VIT	ENSCSAT00000009978	Body
AGM	LN_chronic	cg12648297	0.00450031	-0.0936415	II	26	18740773	R				S_Shelf
AGM	LN_chronic	cg12743974	0.00380953	0.0597057	II	21	36516542	R	DNAH11	ENSCSAT00000011713	Body
AGM	LN_chronic	cg12813724	0.000240554	0.0846565	I	20	106406823	R	ZNF683	ENSCSAT00000017559	Body
AGM	LN_chronic	cg12983042	0.00157841	-0.18842	II	8	57792725	F
AGM	LN_chronic	cg13053202	0.00280354	-0.0581198	I	17	40209882	F	HSPA1L	ENSCSAT00000019401	1stExon	S_Shelf
AGM	LN_chronic	cg13056510	0.00287717	0.0671144	II	7	47792520	F	ENSCSAG00000000405	ENSCSAT00000018130	1stExon	N_Shore
AGM	LN_chronic	cg13077247	0.00359536	-0.137094	I	X	92127270	R
AGM	LN_chronic	cg13101705	0.00233424	0.081588	II	25	46099491	F	NMNAT2	ENSCSAT00000010726	Body
AGM	LN_chronic	cg13105228	0.00103373	0.0586368	II	1	106583667	R	CADM1	ENSCSAT00000000756	Body
AGM	LN_chronic	cg13172905	0.00175884	-0.0579543	II	8	28594781	F	RBPMS	ENSCSAT00000013934	Body
AGM	LN_chronic	cg13220129	0.00283082	-0.117687	II	6	1846369	R	MKNK2	ENSCSAT00000009965	Body	Island
AGM	LN_chronic	cg13233534	0.000842519	-0.0772789	I	20	1527694	F	UAP1	ENSCSAT00000000762	5'UTR	Island
AGM	LN_chronic	cg13351830	0.00470878	-0.10544	II	7	26545838	R				S_Shore
AGM	LN_chronic	cg13372055	0.00329146	0.0939988	II	14	16093164	R	IL1F10	ENSCSAT00000014812	TSS200
AGM	LN_chronic	cg13531735	0.000849873	0.117329	II	22	4331844	F				S_Shore
AGM	LN_chronic	cg13613991	0.000659747	-0.0688997	II	10	123078873	R				S_Shelf
AGM	LN_chronic	cg13633669	0.00390879	0.0665396	I	24	44851047	F	ARG2	ENSCSAT00000011386	TSS200	Island
AGM	LN_chronic	cg13634319	0.00309875	-0.255841	II	11	51870369	R	DGKA	ENSCSAT00000003322	TSS1500	S_Shelf
AGM	LN_chronic	cg13649600	0.00113351	0.140091	II	14	36169912	F	ATP6V1B1	ENSCSAT00000013306	Body
AGM	LN_chronic	cg13654884	0.00329583	-0.246876	II	9	86100635	R	EXOC6	ENSCSAT00000004574	Body
AGM	LN_chronic	cg13745402	9.25e-05	-0.0923158	I	12	66772379	F	LURAP1L	ENSCSAT00000007167	Body	N_Shore
AGM	LN_chronic	cg13763482	0.00485236	0.0600957	II	12	74880280	R	SPATA6L;PPAPDC2	ENSCSAT00000006794;ENSCSAT00000018581	Body;1stExon	N_Shore
AGM	LN_chronic	cg13845133	0.00111307	-0.268425	II	25	64301863	F				S_Shore
AGM	LN_chronic	cg13889750	0.00433981	0.101197	II	9	93147120	R
AGM	LN_chronic	cg13894784	0.00436165	-0.110071	II	1	437121	F	CDHR5	ENSCSAT00000008911	Body	S_Shore
AGM	LN_chronic	cg13959207	0.00195959	-0.0655125	II	15	88563784	R
AGM	LN_chronic	cg13975106	0.00175162	0.132338	II	3	84698431	F
AGM	LN_chronic	cg13988209	0.0034216	0.129658	II	1	4698105	R				S_Shore
AGM	LN_chronic	cg14018735	0.00324486	0.140919	II	12	4732582	R
AGM	LN_chronic	cg14094960	0.00103669	-0.154709	I	21	3853108	R	EGFR	ENSCSAT00000014147	5'UTR	Island
AGM	LN_chronic	cg14104784	0.0017179	-0.271154	II	7	70646218	F
AGM	LN_chronic	cg14170793	0.00222907	0.158448	II	25	66663800	F
AGM	LN_chronic	cg14226064	0.000338723	-0.284393	II	2	18461378	F	TP53TG5	ENSCSAT00000012471	Body
AGM	LN_chronic	cg14269918	0.00357347	-0.0746181	II	12	96189510	F
AGM	LN_chronic	cg14280424	0.000161734	-0.0613645	I	2	58917788	R	ENSCSAG00000009740	ENSCSAT00000007822	Body	Island
AGM	LN_chronic	cg14293892	0.00078144	0.102587	II	24	57521569	F
AGM	LN_chronic	cg14381986	0.00208831	0.0712468	I	17	22922067	R	MUT	ENSCSAT00000010800	TSS1500	Island
AGM	LN_chronic	cg14391240	0.000376759	0.13781	II	12	43779304	R
AGM	LN_chronic	cg14559176	0.00245291	0.0811083	II	12	2218214	R
AGM	LN_chronic	cg14565164	0.00484416	-0.297953	II	5	66501660	F	ATMIN	ENSCSAT00000001600	3'UTR
AGM	LN_chronic	cg14632918	0.00129624	-0.0882058	II	21	126236568	F	ENSCSAG00000006417	ENSCSAT00000004458	Body	N_Shore
AGM	LN_chronic	cg14773523	0.000931584	-0.186374	II	22	82726560	F	MINA	ENSCSAT00000004017	TSS1500	N_Shore
AGM	LN_chronic	cg14811014	0.00263679	0.0535897	II	9	94598093	R				S_Shelf
AGM	LN_chronic	cg14847983	0.00472296	0.0615472	II	22	10495021	R				N_Shore
AGM	LN_chronic	cg14877755	0.00471681	-0.219283	II	10	127134042	F	SNED1	ENSCSAT00000003884	Body
AGM	LN_chronic	cg14950072	0.000875483	-0.0621331	II	18	66162361	F				Island
AGM	LN_chronic	cg15084433	0.00120962	-0.180508	II	21	96761123	R	SND1	ENSCSAT00000008267	Body
AGM	LN_chronic	cg15190914	0.00355815	-0.0763698	I	29	19759590	R	PCSK6	ENSCSAT00000014929	Body
AGM	LN_chronic	cg15219347	0.00104027	0.0999587	II	6	15880163	R	PLVAP	ENSCSAT00000003636	TSS1500
AGM	LN_chronic	cg15358937	0.00478378	-0.0558321	I	27	45806765	F	MFSD10	ENSCSAT00000013890	TSS1500	Island
AGM	LN_chronic	cg15364710	0.00461231	-0.096823	II	2	63213082	F	RWDD2B	ENSCSAT00000007208	Body	N_Shelf
AGM	LN_chronic	cg15507901	0.00220156	0.188139	II	22	73407691	F	CCDC54	ENSCSAT00000018810	1stExon
AGM	LN_chronic	cg15561453	0.00348166	-0.174824	II	22	8825923	R	SCAP	ENSCSAT00000014114	Body	Island
AGM	LN_chronic	cg15602829	5.31e-05	-0.0567525	I	11	51780204	R
AGM	LN_chronic	cg15605124	0.00097869	-0.140433	II	20	128372608	R	PRDM16	ENSCSAT00000017814	Body
AGM	LN_chronic	cg15757615	0.00179152	-0.0843643	II	10	81187441	R	SLC39A10	ENSCSAT00000010098	TSS200	N_Shore
AGM	LN_chronic	cg15765353	0.00151901	-0.128591	II	22	7032545	F
AGM	LN_chronic	cg15876264	0.0028301	0.141119	II	4	42603387	F
AGM	LN_chronic	cg15903571	0.00252536	0.121433	II	20	128123420	R	ENSCSAG00000024224	ENSCSAT00000024314	1stExon
AGM	LN_chronic	cg15962314	0.000739254	-0.0623254	II	20	88872498	R	ARTN	ENSCSAT00000017344	TSS1500	S_Shore
AGM	LN_chronic	cg16054275	0.000947022	0.129811	II	25	59465974	R	F5	ENSCSAT00000009219	TSS1500
AGM	LN_chronic	cg16125214	0.00334866	0.0803201	II	20	122076818	R	PIK3CD	ENSCSAT00000017764	Body	N_Shore
AGM	LN_chronic	cg16175560	0.00277409	0.0811883	II	7	66249506	R	SEC24D	ENSCSAT00000001786	Body
AGM	LN_chronic	cg16215361	0.00434796	-0.245751	II	1	38513569	R	ANO3;MUC15	ENSCSAT00000003226;ENSCSAT00000003220	Body;TSS1500
AGM	LN_chronic	cg16264330	0.00205332	-0.146798	II	7	69658345	R	ADAD1	ENSCSAT00000001704	1stExon	S_Shore
AGM	LN_chronic	cg16282892	0.00051772	-0.0724024	II	15	88354680	F
AGM	LN_chronic	cg16301768	0.000134613	-0.163142	II	15	5249181	F				N_Shore
AGM	LN_chronic	cg16419034	0.0031739	0.116688	II	26	40431127	F	LRRC57	ENSCSAT00000006885	Body	S_Shelf
AGM	LN_chronic	cg16542125	0.000973796	-0.184892	II	26	4736448	F	CHRNA3	ENSCSAT00000013087	Body
AGM	LN_chronic	cg16634545	8.05e-05	-0.216225	II	9	14109443	F
AGM	LN_chronic	cg16672770	0.00182759	0.15123	II	5	74100823	F				N_Shore
AGM	LN_chronic	cg16732769	0.00273137	0.0543336	II	5	75232204	F	TCF25	ENSCSAT00000000731	Body	N_Shore
AGM	LN_chronic	cg16798825	0.0043254	-0.225828	II	11	6300953	R
AGM	LN_chronic	cg16905586	0.00277522	-0.165897	I	22	11118772	R	GMPPB	ENSCSAT00000012682	5'UTR	Island
AGM	LN_chronic	cg16908556	0.00110798	-0.238466	II	21	25067802	R	BBS9	ENSCSAT00000012976	Body
AGM	LN_chronic	cg16984522	0.000372244	-0.227687	II	1	98378575	R
AGM	LN_chronic	cg16994487	0.00326618	-0.246442	II	7	129986862	R
AGM	LN_chronic	cg17213699	0.000612898	-0.0801434	I	11	6809394	R	LAG3	ENSCSAT00000008357	TSS200	N_Shore
AGM	LN_chronic	cg17294610	0.00158329	0.0677836	II	11	51637662	F	METTL7B;ITGA7	ENSCSAT00000003368;ENSCSAT00000003362	3'UTR;Body
AGM	LN_chronic	cg17351370	0.00266915	-0.133553	II	X	105739743	F
AGM	LN_chronic	cg17363540	0.0032986	0.129752	II	1	16011454	R
AGM	LN_chronic	cg17593404	0.00158934	-0.150022	II	21	76795326	R	DLD	ENSCSAT00000009402	TSS1500	N_Shore
AGM	LN_chronic	cg17644896	0.0019816	-0.260403	II	1	74061763	F	PRCP	ENSCSAT00000001744	Body
AGM	LN_chronic	cg17691156	0.00344358	-0.15714	II	8	54643053	R	ENSCSAG00000014470	ENSCSAT00000012473	TSS1500	S_Shore
AGM	LN_chronic	cg17706086	0.00467802	-0.281159	II	21	99125222	R				N_Shore
AGM	LN_chronic	cg17720087	0.00192149	-0.200511	II	19	12776084	F				S_Shelf
AGM	LN_chronic	cg17929645	0.00204098	-0.0854162	I	25	81942617	F				Island
AGM	LN_chronic	cg17939444	0.00341286	0.104967	II	8	38145632	R	C8orf4	ENSCSAT00000018627	TSS1500
AGM	LN_chronic	cg17948986	0.00373118	-0.130442	II	3	27932372	F
AGM	LN_chronic	cg18005822	0.00186211	0.0869025	II	19	27508957	R
AGM	LN_chronic	cg18012114	0.00439383	-0.109619	II	7	131562001	R	SORBS2	ENSCSAT00000000977	Body	S_Shore
AGM	LN_chronic	cg18062721	0.00193799	-0.125886	I	22	47614547	R	VGLL4	ENSCSAT00000007954	Body
AGM	LN_chronic	cg18098867	0.00122506	-0.285224	II	21	11500780	R	TNS3	ENSCSAT00000013875	Body
AGM	LN_chronic	cg18134731	0.00248051	-0.0768403	II	21	71168113	F	RSBN1L	ENSCSAT00000009905	Body
AGM	LN_chronic	cg18154786	0.00486164	-0.0549525	II	15	41148074	R	WWTR1	ENSCSAT00000009594	Body
AGM	LN_chronic	cg18217832	0.00260373	-0.200743	II	25	74159051	R
AGM	LN_chronic	cg18225844	0.00252837	0.0945349	II	5	27825284	R	PRSS8	ENSCSAT00000003761	TSS1500
AGM	LN_chronic	cg18377133	0.00166136	0.0621206	II	6	29539805	R	WTIP	ENSCSAT00000002634	Body
AGM	LN_chronic	cg18403852	0.000673696	-0.36683	II	2	86470449	F				S_Shelf
AGM	LN_chronic	cg18406000	0.00390949	-0.278686	II	13	59500157	R
AGM	LN_chronic	cg18414381	0.00166389	0.103058	II	1	30634320	R
AGM	LN_chronic	cg18427987	0.000917558	-0.124495	I	24	51296559	F
AGM	LN_chronic	cg18437077	0.0022109	0.0864867	I	28	11962343	R	ZNHIT1;PLOD3	ENSCSAT00000016126;ENSCSAT00000016120	TSS200;5'UTR	N_Shore
AGM	LN_chronic	cg18464903	0.0041018	-0.301526	II	15	3691953	R	IGF2BP2	ENSCSAT00000012105	Body
AGM	LN_chronic	cg18529010	0.000498264	-0.287315	II	21	29134327	F
AGM	LN_chronic	cg18568859	0.00187551	-0.174467	II	15	56186930	R	RYK	ENSCSAT00000008815	Body
AGM	LN_chronic	cg18630756	0.0017403	-0.106542	II	9	98716426	R
AGM	LN_chronic	cg18729787	0.00198471	0.0769404	II	17	38798518	R	WDR46;B3GALT4	ENSCSAT00000007638;ENSCSAT00000019398	3'UTR;1stExon	N_Shore
AGM	LN_chronic	cg18734706	0.000900345	-0.157334	II	26	14444285	R	NOX5	ENSCSAT00000011636	TSS1500
AGM	LN_chronic	cg18755783	0.00449503	-0.0892267	II	3	14924299	F	SPG20	ENSCSAT00000015973	Body	Island
AGM	LN_chronic	cg18775606	0.000179633	0.163198	II	22	9238014	F	DHX30;ENSCSAG00000021989	ENSCSAT00000014064;ENSCSAT00000022079	Body;TSS1500	N_Shore
AGM	LN_chronic	cg18809600	0.00100227	-0.0555882	II	13	87587334	F	IGF2R	ENSCSAT00000010494	TSS1500	N_Shore
AGM	LN_chronic	cg18817970	0.00104972	0.102422	II	22	67654824	R
AGM	LN_chronic	cg18868357	0.00332525	0.0799496	I		NA
AGM	LN_chronic	cg18868372	0.00470911	-0.0992527	II	17	51674830	F	CDKAL1	ENSCSAT00000005745	TSS1500
AGM	LN_chronic	cg18899516	0.00159242	-0.126372	II	23	49373115	F
AGM	LN_chronic	cg19084726	0.00262225	-0.113075	I	20	13580141	R				Island
AGM	LN_chronic	cg19141411	0.000331696	0.121944	II	1	46192844	F	PTPN5	ENSCSAT00000003101	Body
AGM	LN_chronic	cg19152255	0.00347608	-0.252412	II	2	10365813	F				S_Shore
AGM	LN_chronic	cg19246076	0.000770813	-0.236077	II	1	119589628	F	ETS1	ENSCSAT00000000261	3'UTR
AGM	LN_chronic	cg19302183	0.000694264	-0.152043	II	20	77029224	R
AGM	LN_chronic	cg19315697	0.0024422	-0.275517	II	5	57660416	F	NOB1	ENSCSAT00000002186	Body
AGM	LN_chronic	cg19326023	0.00493444	-0.0639703	I	26	5222375	R	CIB2	ENSCSAT00000012859	TSS1500	N_Shore
AGM	LN_chronic	cg19402230	0.00276699	-0.194629	II	7	24796684	F				N_Shelf
AGM	LN_chronic	cg19422119	0.000262981	-0.370671	II	21	28776453	F
AGM	LN_chronic	cg19497709	0.00408118	-0.151304	II	22	51788774	R	COPG1	ENSCSAT00000006893	Body	S_Shelf
AGM	LN_chronic	cg19504001	0.00140464	0.0936054	II	11	53108311	R	LRP1	ENSCSAT00000002981	Body
AGM	LN_chronic	cg19520855	0.000135937	-0.274891	II	24	10648669	F
AGM	LN_chronic	cg19533294	0.00328338	-0.193324	II	7	35310604	R				S_Shore
AGM	LN_chronic	cg19549469	0.00267925	-0.148429	II	11	41480678	R	ANO6	ENSCSAT00000004802	Body
AGM	LN_chronic	cg19599803	0.00096696	-0.126509	II	20	7111899	F				N_Shore
AGM	LN_chronic	cg19602315	0.00282841	-0.138139	II	16	25911590	R	C17orf75	ENSCSAT00000004419	TSS1500	S_Shore
AGM	LN_chronic	cg19749001	0.00267397	0.123895	II	14	96069975	F	ENSCSAG00000007494;ENSCSAG00000023793	ENSCSAT00000005537;ENSCSAT00000023883	Body;TSS1500
AGM	LN_chronic	cg19753255	0.000160461	-0.0990245	I	20	87777268	F	UROD;HECTD3	ENSCSAT00000017323;ENSCSAT00000017324	TSS1500;1stExon	Island
AGM	LN_chronic	cg19900821	0.000821115	0.255361	II	20	1691153	R
AGM	LN_chronic	cg19972674	0.00497298	-0.127273	II	16	43568272	R
AGM	LN_chronic	cg19980929	0.00157698	-0.23197	II	11	38470408	F				S_Shore
AGM	LN_chronic	cg20084434	0.00482903	-0.0982337	II	7	103671730	R	GLRB	ENSCSAT00000001275	Body	S_Shore
AGM	LN_chronic	cg20165402	0.000405239	0.121394	II	20	91299846	F	HIVEP3	ENSCSAT00000017374	Body
AGM	LN_chronic	cg20167539	0.00415952	-0.137895	II	13	89092528	F
AGM	LN_chronic	cg20272884	0.00419392	-0.21705	II	8	21988610	F	STC1	ENSCSAT00000014318	TSS1500
AGM	LN_chronic	cg20349625	0.000565699	-0.190334	II	5	67202502	R
AGM	LN_chronic	cg20380468	0.000127497	-0.218529	II	4	38012618	F	FYB	ENSCSAT00000015038	1stExon
AGM	LN_chronic	cg20522855	0.00183295	-0.224915	II	X	30310410	R
AGM	LN_chronic	cg20667778	0.00284708	-0.398829	II	26	29774038	R	WDR72;U2	ENSCSAT00000009651;ENSCSAT00000021661	Body;TSS1500
AGM	LN_chronic	cg20772904	0.00348188	-0.0526773	II	5	32479749	R	SHCBP1	ENSCSAT00000003609	Body	N_Shore
AGM	LN_chronic	cg20878317	0.000722951	0.153618	II	5	17994693	R	KNOP1	ENSCSAT00000005796	Body
AGM	LN_chronic	cg20894936	0.000698368	0.172223	II	1	3160172	R	ENSCSAG00000009479;ENSCSAG00000009479;ENSCSAG00000009479;ENSCSAG00000009479;ENSCSAG00000009479;ENSCSAG00000009479	ENSCSAT00000007549;ENSCSAT00000007551;ENSCSAT00000007558;ENSCSAT00000007561;ENSCSAT00000007530;ENSCSAT00000007529	TSS1500;Body;Body;Body;TSS1500;Body
AGM	LN_chronic	cg20897072	4.75e-05	-0.131897	I	17	70653223	F
AGM	LN_chronic	cg20954129	0.00454572	0.0618899	II	17	38785384	R	RGL2	ENSCSAT00000007649	3'UTR	N_Shelf
AGM	LN_chronic	cg21080140	0.0021021	0.118612	I	17	5094796	R				Island
AGM	LN_chronic	cg21147063	0.002435	-0.223713	II	2	59194143	F
AGM	LN_chronic	cg21364560	0.00124751	0.197205	I	9	86730582	R
AGM	LN_chronic	cg21382611	0.00141151	0.0811969	I		NA
AGM	LN_chronic	cg21485898	0.000437297	-0.0970725	I	6	44974305	R				Island
AGM	LN_chronic	cg21532061	0.00187572	-0.219528	II	14	63390687	R	ABCG8	ENSCSAT00000011054	Body
AGM	LN_chronic	cg21574429	0.00100134	-0.0704934	I	13	30180226	R	AIG1	ENSCSAT00000015164	TSS1500	Island
AGM	LN_chronic	cg21619775	0.00322094	-0.217122	II	17	32927578	R	KCNK5	ENSCSAT00000009095	Body
AGM	LN_chronic	cg21746991	0.00249044	0.0783929	II	8	136753896	F	BAI1	ENSCSAT00000007337	Body
AGM	LN_chronic	cg21787390	0.00356794	0.0771792	II	20	103577968	F	PTPRU	ENSCSAT00000017509	Body
AGM	LN_chronic	cg21857846	0.00262841	0.104128	II	8	90530005	F
AGM	LN_chronic	cg21888118	0.00475045	-0.188856	II	8	137452436	R
AGM	LN_chronic	cg21888923	0.00375459	-0.206619	II	1	19294221	R	PHF21A	ENSCSAT00000003691	Body
AGM	LN_chronic	cg21923959	0.00119064	-0.191533	II	1	102717886	F				S_Shore
AGM	LN_chronic	cg22304285	0.000388928	0.13313	II	19	23782358	F	CHADL	ENSCSAT00000003868	Body	Island
AGM	LN_chronic	cg22374146	0.00302792	-0.0961198	II	13	14252702	F
AGM	LN_chronic	cg22470426	0.00358245	-0.0775033	II	5	176244	F	LUC7L	ENSCSAT00000011187	TSS1500	S_Shore
AGM	LN_chronic	cg22797169	0.00211183	0.14155	II	14	5862811	F	IL1RL2	ENSCSAT00000015219	TSS1500	N_Shore
AGM	LN_chronic	cg22826718	5.71e-05	-0.0602936	I	22	47734221	R				S_Shore
AGM	LN_chronic	cg22836434	0.00294366	-0.296458	II	1	77560852	R	C11orf73	ENSCSAT00000001680	Body
AGM	LN_chronic	cg22839223	0.00029427	0.127151	II	6	49604118	R				N_Shore
AGM	LN_chronic	cg22894818	0.00284726	-0.188836	II	17	3179650	F				S_Shelf
AGM	LN_chronic	cg22998918	0.00341705	-0.22109	II	17	40324566	R	ABHD16A	ENSCSAT00000006680	Body	S_Shelf
AGM	LN_chronic	cg23034799	6.91e-05	-0.0659413	I	1	106876580	R				Island
AGM	LN_chronic	cg23097474	0.00400859	-0.143896	II	20	8558806	R	HCN3	ENSCSAT00000016509	TSS1500	S_Shore
AGM	LN_chronic	cg23149053	0.000770642	-0.158803	II	11	127204078	R				N_Shore
AGM	LN_chronic	cg23172080	2.16e-06	-0.268774	II	23	74905846	F
AGM	LN_chronic	cg23258033	0.00463574	-0.301917	II	11	67293420	F	THAP2	ENSCSAT00000002120	3'UTR
AGM	LN_chronic	cg23285209	5.52e-05	-0.103652	I	10	127206125	R	PPP1R7	ENSCSAT00000003878	TSS1500	Island
AGM	LN_chronic	cg23291271	0.00160831	-0.200899	II	2	6633739	F
AGM	LN_chronic	cg23300486	1.78e-05	-0.118513	I	24	80787713	R
AGM	LN_chronic	cg23300851	0.0036297	0.0946097	II	1	84984558	F	SNORA32;snoZ40;SNORA1;SNORA8	ENSCSAT00000024402;ENSCSAT00000020570;ENSCSAT00000022618;ENSCSAT00000023796	TSS1500;TSS1500;TSS1500;1stExon
AGM	LN_chronic	cg23349242	0.00466161	0.164117	II	19	7291969	F	SUSD2	ENSCSAT00000008966	5'UTR
AGM	LN_chronic	cg23484159	0.00393153	0.0940154	II	24	50921543	F	ELMSAN1	ENSCSAT00000010773	3'UTR	N_Shore
AGM	LN_chronic	cg23505644	0.00472957	0.132303	II	17	41353525	R	CDSN	ENSCSAT00000006431	TSS200
AGM	LN_chronic	cg23512958	0.00389351	0.0633634	I	8	74293003	R	IL-7	ENSCSAT00000011511	TSS1500	Island
AGM	LN_chronic	cg23673360	0.00493499	-0.23521	II	8	7997839	F
AGM	LN_chronic	cg24126698	0.00423228	0.150955	II	3	91929473	R	RASA3	ENSCSAT00000015488	Body	S_Shore
AGM	LN_chronic	cg24157598	0.00236756	-0.138103	II	7	109783531	F				S_Shore
AGM	LN_chronic	cg24167928	0.0012946	-0.193863	II	3	29912076	R	ALG11	ENSCSAT00000015775	Body
AGM	LN_chronic	cg24312537	0.00322058	-0.133243	II	8	36992503	F	PLEKHA2;HTRA4	ENSCSAT00000013491;ENSCSAT00000013477	3'UTR;TSS1500	N_Shore
AGM	LN_chronic	cg24442661	0.000130974	-0.069451	I	21	22332142	F	EEPD1	ENSCSAT00000013103	TSS200	Island
AGM	LN_chronic	cg24461742	0.000912176	0.0705676	II	9	55785446	R
AGM	LN_chronic	cg24474852	0.0028051	0.128234	II	25	67976727	F
AGM	LN_chronic	cg24547575	0.0020737	-0.0937349	II	17	40157583	R	NELFE;SLC44A4;NEU1	ENSCSAT00000007028;ENSCSAT00000006887;ENSCSAT00000006875	Body;Body;TSS1500	N_Shore
AGM	LN_chronic	cg24593324	0.00349271	-0.3217	II	20	32632019	F	VCAM1	ENSCSAT00000017022	Body
AGM	LN_chronic	cg24688563	0.00103293	0.0869693	II	20	3530810	R	VANGL2	ENSCSAT00000000594	Body	S_Shore
AGM	LN_chronic	cg24691105	0.00421818	0.0849759	I	3	28038432	R				Island
AGM	LN_chronic	cg24756865	0.00187004	0.205803	II		NA
AGM	LN_chronic	cg24833981	0.000330007	0.161071	II	20	4149085	R	FCRL6	ENSCSAT00000000485	TSS1500
AGM	LN_chronic	cg24886708	0.00136639	0.139493	II	25	4889451	R
AGM	LN_chronic	cg24893837	0.000159879	-0.0539447	II	4	73203313	R	ARSB	ENSCSAT00000013357	TSS1500	S_Shore
AGM	LN_chronic	cg24947456	0.00184547	0.126511	II	11	52958842	F	MYO1A	ENSCSAT00000003025	Body
AGM	LN_chronic	cg24998791	0.00189446	-0.151178	II	8	8509064	F
AGM	LN_chronic	cg25019343	0.000251102	0.0779423	II	20	86332012	R
AGM	LN_chronic	cg25045562	0.00089237	-0.191243	II	26	11086945	R	ENSCSAG00000013802	ENSCSAT00000011897	Body
AGM	LN_chronic	cg25093045	0.00139954	0.104064	II	27	42120343	F
AGM	LN_chronic	cg25313772	0.000927373	0.139506	II	20	3587401	F
AGM	LN_chronic	cg25323005	0.00239818	-0.0804926	I	8	1493770	F				N_Shelf
AGM	LN_chronic	cg25332499	0.00255107	0.114442	II	1	9247978	F	BATF2	ENSCSAT00000005599	3'UTR
AGM	LN_chronic	cg25363622	0.00142454	-0.0555178	I	9	60417271	F	PCBD1	ENSCSAT00000006454	TSS200	N_Shore
AGM	LN_chronic	cg25383043	0.00438939	-0.113109	II	9	11067209	R
AGM	LN_chronic	cg25428297	0.00322116	0.105589	II	28	20591503	F	CYP2W1	ENSCSAT00000015646	TSS200
AGM	LN_chronic	cg25555068	0.00428978	0.0836669	II	16	73274538	F
AGM	LN_chronic	cg25586069	0.000606329	-0.0541556	II	9	109817093	R	KIAA1598	ENSCSAT00000002845	TSS1500	Island
AGM	LN_chronic	cg25631853	0.00157952	-0.19782	II	6	34678038	R	TTC9B	ENSCSAT00000001788	TSS1500	S_Shore
AGM	LN_chronic	cg25683358	0.00122492	-0.205993	II	9	24281888	R	KIAA1217	ENSCSAT00000010489	Body
AGM	LN_chronic	cg25714154	0.00479925	0.0867733	II	3	85523224	F
AGM	LN_chronic	cg25936381	0.000625617	0.0705872	II	16	65683186	F
AGM	LN_chronic	cg25938803	0.00325204	-0.165027	II	14	63706744	R	THADA	ENSCSAT00000010816	Body
AGM	LN_chronic	cg26066361	0.00299633	-0.183908	II	11	10006659	R	CLEC7A	ENSCSAT00000007176	1stExon
AGM	LN_chronic	cg26142604	0.00379048	0.108924	II	10	121995202	R	AGAP1	ENSCSAT00000004268	Body
AGM	LN_chronic	cg26206990	0.000140631	-0.0558264	I	26	20265200	F	APH1B	ENSCSAT00000010421	TSS200	Island
AGM	LN_chronic	cg26322781	0.00164257	0.12146	II	11	116021357	F	CABP1	ENSCSAT00000000260	3'UTR	Island
AGM	LN_chronic	cg26332191	0.00350636	-0.193356	II	27	46926859	R	LETM1	ENSCSAT00000013748	Body
AGM	LN_chronic	cg26380479	0.00368366	0.106839	II	28	14890633	F				S_Shore
AGM	LN_chronic	cg26406571	0.00282478	0.196361	I	1	2215863	F	TSSC4	ENSCSAT00000007807	TSS1500	Island
AGM	LN_chronic	cg26562638	0.00055777	-0.156314	I	25	3828448	F				N_Shelf
AGM	LN_chronic	cg26570765	4.61e-05	0.131022	II	27	47503906	R
AGM	LN_chronic	cg26583078	0.000899629	-0.340018	II	7	131895748	R
AGM	LN_chronic	cg26597485	0.00225971	-0.117303	II	1	29026601	R	LDLRAD3	ENSCSAT00000003505	Body
AGM	LN_chronic	cg26706759	0.00278747	-0.189786	II	23	71796571	F	SPDL1	ENSCSAT00000008205	Body	S_Shore
AGM	LN_chronic	cg26725786	0.00364789	0.117795	II	11	90854975	R
AGM	LN_chronic	cg26767986	0.00110994	-0.230876	II	9	71934114	R	FAM13C	ENSCSAT00000005367	Body
AGM	LN_chronic	cg26784957	0.00323235	-0.139186	II	15	36386736	F	DHX36	ENSCSAT00000010048	TSS1500
AGM	LN_chronic	cg26849776	0.000705363	-0.169061	II	8	135668811	F	PTP4A3	ENSCSAT00000007609	Body
AGM	LN_chronic	cg26897150	0.00018072	-0.0741598	I	16	33880324	F	DHX40	ENSCSAT00000003895	TSS1500	Island
AGM	LN_chronic	cg26914267	0.00181547	0.0701735	II	25	27505259	R	LMOD1	ENSCSAT00000012142	Body
AGM	LN_chronic	cg26917999	0.00228487	-0.183361	II	8	18324431	R	LZTS1	ENSCSAT00000014777	TSS200
AGM	LN_chronic	cg26964170	0.000304247	0.131462	II		NA
AGM	LN_chronic	cg26985447	0.00128971	0.103187	II	24	82807056	R	CEP170B	ENSCSAT00000007773	Body
AGM	LN_chronic	cg27026926	0.00158958	-0.0632616	II	8	50201648	R	MRPL15	ENSCSAT00000012768	TSS200	N_Shore
AGM	LN_chronic	cg27031099	0.00184102	-0.232525	II	8	120185091	F
AGM	LN_chronic	cg27062578	0.00169364	0.0780409	II	5	27677165	R	ENSCSAG00000018859;HSD3B7	ENSCSAT00000018949;ENSCSAT00000003801	TSS200;Body
AGM	LN_chronic	cg27121276	0.00353065	0.0704532	II	X	127845462	F
AGM	LN_chronic	cg27128489	0.000737529	-0.117872	I	5	32684416	F	C16orf87	ENSCSAT00000003585	TSS1500	S_Shore
AGM	LN_chronic	cg27152890	0.00292228	0.128375	I	6	38845120	R	ENSCSAG00000003183	ENSCSAT00000001212	Body	Island
AGM	LN_chronic	cg27181253	0.000785498	-0.127921	II	20	21128984	R				Island
AGM	LN_chronic	cg27240008	0.0037708	-0.0784658	I	18	2957640	R	MBP	ENSCSAT00000016339	Body
AGM	LN_chronic	cg27252041	0.0028089	-0.115825	I	17	42283705	F	TRIM26	ENSCSAT00000006203	TSS200	Island
AGM	LN_chronic	cg27284041	0.000867628	-0.228277	II	17	18691038	R	LRRC1	ENSCSAT00000011279	Body
AGM	LN_chronic	cg27326431	0.00185983	-0.0592657	I	29	7033003	F	MRPL46;MRPS11	ENSCSAT00000015295;ENSCSAT00000015292	1stExon;TSS1500	Island
AGM	LN_chronic	cg27441058	0.00359109	-0.0561971	II	11	89505655	F				Island
AGM	LN_chronic	cg27469152	0.00438024	0.0858986	II	16	35196654	F	MKS1;EPX	ENSCSAT00000003684;ENSCSAT00000003681	3'UTR;3'UTR
AGM	LN_chronic	cg27542048	0.000778048	0.0698282	II	20	95292484	R	GNL2	ENSCSAT00000017423	Body
AGM	LN_chronic	cg27630554	0.0027284	-0.0758429	II	17	42310163	R	TRIM26	ENSCSAT00000006203	Body
AGM	PBMC_chronic	cg00509207	0.00415622	-0.0861641	II	11	30607214	R	TSPAN11	ENSCSAT00000005480	TSS1500	N_Shore
AGM	PBMC_chronic	cg00571292	0.00359453	-0.0877241	II	8	69478107	R	ENSCSAG00000013519	ENSCSAT00000011614	TSS1500	S_Shore
AGM	PBMC_chronic	cg00807909	0.00269653	-0.0755247	II	23	72440397	F	C5orf58	ENSCSAT00000008159	TSS1500
AGM	PBMC_chronic	cg01062247	0.0023567	-0.0584098	II	20	11833726	R
AGM	PBMC_chronic	cg01303055	0.00397855	0.120535	II	1	53588867	F
AGM	PBMC_chronic	cg01316378	0.000899168	-0.0708616	I	9	69414027	R
AGM	PBMC_chronic	cg02033302	0.000650375	0.0588903	II	24	12162417	F
AGM	PBMC_chronic	cg02072875	0.00221546	0.0907537	II	28	18972879	F	IQCE	ENSCSAT00000015705	Body
AGM	PBMC_chronic	cg02166431	0.00286921	0.0521564	I	13	79608494	F	SYNE1	ENSCSAT00000011641	Body
AGM	PBMC_chronic	cg03088475	0.00447253	-0.100754	I	8	138954277	F	ZNF251	ENSCSAT00000006275	TSS1500	Island
AGM	PBMC_chronic	cg03209720	0.00344254	-0.0588994	II	13	84903903	F	TMEM242	ENSCSAT00000011307	Body
AGM	PBMC_chronic	cg03254067	0.00329777	-0.115076	II	27	39476496	F
AGM	PBMC_chronic	cg03961853	0.00170135	-0.0641489	II	25	67510347	F	GALNT2	ENSCSAT00000008677	Body
AGM	PBMC_chronic	cg04176246	0.00404423	-0.197996	II	16	36040134	F	MSI2	ENSCSAT00000003667	Body
AGM	PBMC_chronic	cg04593538	0.00180846	0.254918	II	16	62747679	R	MEOX1	ENSCSAT00000001479	TSS1500
AGM	PBMC_chronic	cg05713242	0.000606049	-0.0922787	II	8	21407401	F	R3HCC1	ENSCSAT00000014340	TSS1500	N_Shore
AGM	PBMC_chronic	cg05733104	0.000505183	0.0998183	II	22	44989820	R	SRGAP3	ENSCSAT00000008857	Body	Island
AGM	PBMC_chronic	cg05999010	0.00369183	0.083884	II	22	24928813	F
AGM	PBMC_chronic	cg06048973	0.00379501	0.154775	II	26	48105048	R	ACTC1	ENSCSAT00000005189	TSS200
AGM	PBMC_chronic	cg06065225	0.00200312	0.051296	I	1	8385149	R	EFEMP2	ENSCSAT00000006083	Body	Island
AGM	PBMC_chronic	cg06584121	0.000611453	0.0793792	II	23	35476429	R	IL13	ENSCSAT00000011872	TSS200	S_Shore
AGM	PBMC_chronic	cg06967316	0.000118882	0.137835	II	23	35476464	F	IL13	ENSCSAT00000011872	TSS200	S_Shore
AGM	PBMC_chronic	cg07143125	0.00444108	-0.139998	II	1	17217680	F	PTPRJ	ENSCSAT00000003919	Body
AGM	PBMC_chronic	cg07312641	0.00185263	0.138058	II	21	119264241	F	FASTK;TMUB1	ENSCSAT00000004730;ENSCSAT00000004725	TSS1500;Body	S_Shore
AGM	PBMC_chronic	cg07585257	0.00110001	-0.0759105	I	5	70996924	R	GSE1	ENSCSAT00000001178	Body
AGM	PBMC_chronic	cg08114852	0.00364114	0.194529	II	1	51384464	F	BTBD10	ENSCSAT00000002715	Body
AGM	PBMC_chronic	cg08635931	0.00265945	-0.0675594	II	1	53968841	R				N_Shore
AGM	PBMC_chronic	cg09086615	0.00377902	-0.0962292	II	7	74202669	R
AGM	PBMC_chronic	cg09202851	0.000753899	0.0502758	II	1	383252	R				N_Shore
AGM	PBMC_chronic	cg09290120	0.00139584	-0.13763	II	10	41832846	R	GPD2	ENSCSAT00000014050	TSS1500	N_Shore
AGM	PBMC_chronic	cg09554856	0.00387683	-0.122741	II	1	31381081	R
AGM	PBMC_chronic	cg09811080	0.00443227	-0.0540836	II	7	87104321	F				Island
AGM	PBMC_chronic	cg09856410	0.00382608	-0.0812496	I	2	56617615	F	NFS1;ROMO1	ENSCSAT00000008394;ENSCSAT00000008384	TSS200;Body	Island
AGM	PBMC_chronic	cg09869226	0.000682544	-0.11246	II	1	4167908	R	CTTN	ENSCSAT00000007435	Body	S_Shelf
AGM	PBMC_chronic	cg09942293	0.0024775	-0.104658	II	5	52622750	R	RRAD	ENSCSAT00000002639	Body	S_Shore
AGM	PBMC_chronic	cg09958483	0.00265978	-0.0532605	II	1	9475751	R	PYGM	ENSCSAT00000005295	1stExon
AGM	PBMC_chronic	cg10210715	0.00242713	-0.151609	I	13	87397271	F	PNLDC1	ENSCSAT00000010535	TSS1500	Island
AGM	PBMC_chronic	cg10241684	0.00216281	0.081533	II	22	50892295	R
AGM	PBMC_chronic	cg10604040	0.00197201	0.147164	II	1	8474118	R	OVOL1	ENSCSAT00000006052	Body	N_Shelf
AGM	PBMC_chronic	cg11194132	0.0043646	-0.131601	II	20	76427561	F	PPAP2B	ENSCSAT00000017215	Body
AGM	PBMC_chronic	cg11663008	0.000243553	-0.135956	II	16	59561419	R	CDC27	ENSCSAT00000001837	3'UTR
AGM	PBMC_chronic	cg12079303	0.00457801	0.0688586	II	20	71954571	R	ENSCSAG00000001333	ENSCSAT00000017200	TSS1500	S_Shore
AGM	PBMC_chronic	cg12468255	0.00467371	0.0597122	I	25	27762610	F	NAV1	ENSCSAT00000012109	TSS1500	S_Shore
AGM	PBMC_chronic	cg12550767	0.00179229	0.0917284	II	20	46703404	F
AGM	PBMC_chronic	cg13224420	0.0045144	0.144247	II	14	16202312	F	PSD4	ENSCSAT00000014784	TSS1500
AGM	PBMC_chronic	cg13782866	0.00188198	-0.0970765	II	25	68886785	F				N_Shore
AGM	PBMC_chronic	cg13802316	0.00362931	-0.0650017	I	1	4167875	F	CTTN	ENSCSAT00000007435	Body	S_Shelf
AGM	PBMC_chronic	cg13874012	0.000222376	-0.117241	II	9	514815	R
AGM	PBMC_chronic	cg13894784	0.00284654	-0.0853427	II	1	437121	F	CDHR5	ENSCSAT00000008911	Body	S_Shore
AGM	PBMC_chronic	cg13982956	0.00191043	-0.186811	II	12	12388017	F
AGM	PBMC_chronic	cg14292572	0.00451219	0.0848107	II	11	62925187	F	CAND1	ENSCSAT00000002427	Body	S_Shore
AGM	PBMC_chronic	cg14403241	0.00382027	-0.124245	II	8	66153576	R				S_Shore
AGM	PBMC_chronic	cg14712939	0.00292634	0.159362	II	25	57584322	F
AGM	PBMC_chronic	cg15157837	0.000806928	-0.0765136	I	14	1142104	F	CNNM3	ENSCSAT00000015404	1stExon	Island
AGM	PBMC_chronic	cg15329179	0.000543117	0.110131	II	23	35476339	R	IL13	ENSCSAT00000011872	TSS200	S_Shore
AGM	PBMC_chronic	cg16419034	0.00291151	0.105609	II	26	40431127	F	LRRC57	ENSCSAT00000006885	Body	S_Shelf
AGM	PBMC_chronic	cg16437385	0.00036716	0.0831595	II	14	32559953	R				N_Shore
AGM	PBMC_chronic	cg16519399	0.00439425	-0.0977596	II	1	10154632	R	MACROD1	ENSCSAT00000004958	Body
AGM	PBMC_chronic	cg16575319	0.0030188	-0.0953213	II	23	74987619	F
AGM	PBMC_chronic	cg16855355	0.000386733	-0.177715	II	7	130313725	F
AGM	PBMC_chronic	cg17242362	0.00306408	0.0659642	II	21	74735563	F	ATXN7L1	ENSCSAT00000009522	Body
AGM	PBMC_chronic	cg17571335	0.00147343	-0.117917	II	1	119822747	R				N_Shore
AGM	PBMC_chronic	cg18051361	0.00129139	0.0921424	II	7	69871946	R	IL21	ENSCSAT00000001695	1stExon
AGM	PBMC_chronic	cg19033271	0.000578964	-0.0972648	I	17	58045952	R				S_Shelf
AGM	PBMC_chronic	cg19998533	0.0038937	0.0826238	II	21	17193371	R
AGM	PBMC_chronic	cg21140898	0.00473107	0.0819192	I	20	81962185	R				S_Shore
AGM	PBMC_chronic	cg21368479	0.00427651	-0.09871	II	13	22574910	R
AGM	PBMC_chronic	cg21492882	0.00280368	0.110783	II	4	1033057	R	SLC6A19	ENSCSAT00000015487	TSS200	Island
AGM	PBMC_chronic	cg21686171	0.00206929	-0.0894878	II	20	122320335	R
AGM	PBMC_chronic	cg21767759	0.00263197	0.0755228	II	16	43261258	R	ITGA3	ENSCSAT00000003239	Body
AGM	PBMC_chronic	cg22053620	0.00231912	0.0523239	II	6	1365505	R	MBD3	ENSCSAT00000010063	Body	S_Shore
AGM	PBMC_chronic	cg23005885	0.00392548	-0.0778005	I	29	8551444	F				Island
AGM	PBMC_chronic	cg23194712	0.00356504	0.121356	I	11	127298312	F	ULK1	ENSCSAT00000016646	Body
AGM	PBMC_chronic	cg23319460	0.00419923	-0.102567	I	1	8885460	R	TIGD3	ENSCSAT00000019261	1stExon	N_Shore
AGM	PBMC_chronic	cg23322685	0.00357692	0.058612	II	8	73524311	F
AGM	PBMC_chronic	cg23465864	0.0020764	0.0724088	II	9	12089454	R	UPF2	ENSCSAT00000011465	Body	N_Shelf
AGM	PBMC_chronic	cg24140037	0.00424941	-0.148833	II	7	12935199	F	NMU	ENSCSAT00000003058	Body	S_Shelf
AGM	PBMC_chronic	cg24319508	0.00135278	0.123321	II	17	71755737	F	IRF4	ENSCSAT00000005212	Body	N_Shore
AGM	PBMC_chronic	cg24587208	0.00151342	0.143744	II	1	87465783	F
AGM	PBMC_chronic	cg25331880	0.00227585	0.118994	II	6	25007614	F	URI1	ENSCSAT00000002871	Body	S_Shore
AGM	PBMC_chronic	cg25831522	0.00474993	-0.203834	II	1	56041719	F
AGM	PBMC_chronic	cg26161895	0.00336171	-0.115094	II	7	105315446	R
AGM	PBMC_chronic	cg26665904	0.000800567	0.0664832	II	11	8892852	R	A2M	ENSCSAT00000007563	Body
AGM	PBMC_chronic	cg26759223	0.000186307	-0.119099	II	19	28520906	R				N_Shore
AGM	PBMC_chronic	cg27070902	0.00433592	-0.063109	II	1	20627201	F				N_Shore
AGM	PBMC_chronic	cg27192248	6.4e-05	0.1083	II	26	18592722	F				N_Shelf
MAC	LN_14	cg00006397	0.00271489	0.105289	II	1	138985678	R	NHLH1	ENSMMUT00000030764	TSS200
MAC	LN_14	cg00061792	0.00133756	0.14928	II	9	46594524	R
MAC	LN_14	cg00086488	0.000968159	-0.307943	II	17	93121922	R				N_Shelf
MAC	LN_14	cg00097968	0.00017646	0.251704	II	1	130647308	F
MAC	LN_14	cg00192882	0.00160904	0.116052	II	1100000000000	172	F
MAC	LN_14	cg00213281	0.00026844	-0.167454	II	12	12447717	F
MAC	LN_14	cg00248776	0.00217217	-0.143706	II	11	133459438	F	ENSMMUG00000031459	ENSMMUT00000024925	Body
MAC	LN_14	cg00270764	3.19e-05	0.0757908	II	20	27127948	R	ENSMMUG00000029170	ENSMMUT00000039415	Body
MAC	LN_14	cg00321644	0.00259195	0.121249	II	11	858319	F	WNK1;WNK1;WNK1	ENSMMUT00000014449;ENSMMUT00000026212;ENSMMUT00000026213	Body;Body;Body
MAC	LN_14	cg00331541	0.00453454	-0.0990609	II	10	759865	R
MAC	LN_14	cg00367396	0.00237498	-0.0977102	II	4	42597971	F	ENSMMUG00000005679	ENSMMUT00000007981	TSS1500	N_Shore
MAC	LN_14	cg00385983	0.00424209	0.188122	II	14	99080286	R
MAC	LN_14	cg00409636	4.79e-05	0.183957	I	13	75772695	F	FAM176A;FAM176A	ENSMMUT00000009412;ENSMMUT00000043431	Body;Body
MAC	LN_14	cg00500213	0.00469103	-0.082976	II	10	64919906	R	LZTR1	ENSMMUT00000028828	Body	N_Shore
MAC	LN_14	cg00501919	0.00250233	0.111963	II	4	31207837	R	LTA;LTA	ENSMMUT00000012358;ENSMMUT00000012357	Body;Body
MAC	LN_14	cg00504569	0.00189242	0.0761025	II	9	75336803	R	ARID5B;ARID5B	ENSMMUT00000000621;ENSMMUT00000033102	Body;Body
MAC	LN_14	cg00524108	0.000620697	-0.0737475	I	19	48623291	R	PAFAH1B3	ENSMMUT00000017049	Body	Island
MAC	LN_14	cg00592643	0.00395673	0.0913555	I	10	45188314	F				N_Shore
MAC	LN_14	cg00594099	0.00243274	0.08192	II	1	30251383	F
MAC	LN_14	cg00723041	0.000205015	0.093132	II	10	85866436	R				N_Shore
MAC	LN_14	cg00738919	0.00420783	0.07634	II	3	38984659	R	C7orf50	ENSMMUT00000010066	Body	S_Shelf
MAC	LN_14	cg00739123	0.00145888	-0.119921	II	10	36146977	F	FAM113A;FAM113A;FAM113A;FAM113A;FAM113A	ENSMMUT00000007324;ENSMMUT00000007325;ENSMMUT00000007326;ENSMMUT00000044580;ENSMMUT00000007327	Body;Body;Body;Body;Body	N_Shore
MAC	LN_14	cg00865356	0.000899356	-0.100223	I	5	83082975	F	CCSER1	ENSMMUT00000013475	TSS200	Island
MAC	LN_14	cg00865429	0.00290189	0.236434	II	5	5488303	R	CLNK	ENSMMUT00000024964	Body
MAC	LN_14	cg00914787	0.00109238	0.0692476	II	8	25500697	F	DOCK5;DOCK5;DOCK5	ENSMMUT00000039092;ENSMMUT00000011240;ENSMMUT00000039091	Body;Body;TSS1500
MAC	LN_14	cg00932063	0.00411346	-0.111927	II	9	124143256	F	LHPP	ENSMMUT00000021333	Body
MAC	LN_14	cg00934066	0.00489602	-0.268219	II	7	131526226	R	RAD51B	ENSMMUT00000022310	Body
MAC	LN_14	cg00950718	0.000512834	0.307078	II	1	138504567	R	CFAP45	ENSMMUT00000015883	Body
MAC	LN_14	cg01020421	0.00344344	-0.236442	II	8	145002921	R	BAI1	ENSMMUT00000027931	Body	S_Shore
MAC	LN_14	cg01043336	0.000509541	0.19589	II	6	2277164	R
MAC	LN_14	cg01078772	0.00394895	0.225515	II	10	32244717	F	KIF3B	ENSMMUT00000018090	3'UTR
MAC	LN_14	cg01110839	0.00176843	0.0658006	II	14	24702328	F	SLC39A13	ENSMMUT00000021895	3'UTR
MAC	LN_14	cg01124546	0.000644314	0.150159	II	14	116043742	F
MAC	LN_14	cg01140247	0.00289666	0.235642	II	9	60996865	F
MAC	LN_14	cg01171670	0.00126721	0.138004	II	14	3545674	F
MAC	LN_14	cg01203812	3.51e-06	0.322639	II	1	6121372	F				S_Shore
MAC	LN_14	cg01213440	0.00333527	0.10705	II	3	169022393	F
MAC	LN_14	cg01269576	0.00103915	-0.0736813	II	1100000000000	1727	F
MAC	LN_14	cg01298987	0.00235484	0.055701	II	20	27961895	F	TAOK2;HIRIP3;HIRIP3;HIRIP3;INO80E;INO80E;INO80E	ENSMMUT00000028517;ENSMMUT00000028521;ENSMMUT00000039405;ENSMMUT00000028522;ENSMMUT00000028523;ENSMMUT00000039404;ENSMMUT00000018258	Body;Body;Body;Body;TSS1500;TSS1500;TSS1500	N_Shore
MAC	LN_14	cg01433914	0.00435681	-0.121227	II	9	109720685	R
MAC	LN_14	cg01447748	0.00247633	0.064005	II	1	54342900	F				S_Shore
MAC	LN_14	cg01459052	0.000390526	0.0803901	II	2	89565946	R	CCDC12	ENSMMUT00000027840	Body	S_Shore
MAC	LN_14	cg01473038	0.00146546	0.160844	II	12	81822154	R				N_Shore
MAC	LN_14	cg01493517	0.00452491	0.0954288	II	11	6707723	R	ENSMMUG00000018679;IFFO1;IFFO1	ENSMMUT00000011916;ENSMMUT00000026264;ENSMMUT00000026266	Body;TSS1500;TSS1500	S_Shore
MAC	LN_14	cg01502320	0.00408003	0.174532	II	16	16864914	R	ENSMMUG00000005231	ENSMMUT00000007369	TSS200
MAC	LN_14	cg01617280	0.000470995	0.132709	II	8	11820702	R	MFHAS1	ENSMMUT00000023473	Body	S_Shelf
MAC	LN_14	cg01697902	0.0042375	0.111908	II	7	87452806	R	CTSG	ENSMMUT00000006262	TSS1500
MAC	LN_14	cg01739831	0.00285516	-0.0701515	II	20	87977255	F	SPIRE2	ENSMMUT00000039173	Body	S_Shore
MAC	LN_14	cg01780943	0.00464224	0.0734508	II	1	159083612	F				S_Shore
MAC	LN_14	cg01879723	0.00292089	0.195489	II	2	146445938	F				S_Shore
MAC	LN_14	cg01893963	0.00334538	0.0624574	II	4	33035135	F	DAXX	ENSMMUT00000006092	Body	S_Shelf
MAC	LN_14	cg01910141	0.0011242	-0.154591	II	13	38952398	R				S_Shelf
MAC	LN_14	cg01992280	0.0026135	0.11938	II	4	44191287	F				N_Shelf
MAC	LN_14	cg02054776	0.00494631	-0.0773685	I	1	195193061	F	LMX1A;LMX1A	ENSMMUT00000044735;ENSMMUT00000008821	TSS1500;TSS1500	Island
MAC	LN_14	cg02151301	0.00453292	0.067336	II	10	33056140	R	HM13;HM13;HM13	ENSMMUT00000007217;ENSMMUT00000007220;ENSMMUT00000007221	TSS1500;TSS1500;TSS1500	S_Shore
MAC	LN_14	cg02172819	0.00102527	0.0551137	II	9	59547442	R	KCNMA1;KCNMA1;KCNMA1;KCNMA1;KCNMA1;KCNMA1	ENSMMUT00000025863;ENSMMUT00000025859;ENSMMUT00000025860;ENSMMUT00000025861;ENSMMUT00000042859;ENSMMUT00000042858	Body;Body;Body;Body;Body;Body
MAC	LN_14	cg02190600	0.00489136	-0.0559905	II	X	37753606	F
MAC	LN_14	cg02193425	0.000315146	0.171532	II	4	3698622	R				N_Shore
MAC	LN_14	cg02276831	0.0011492	0.133021	II	15	42162670	R
MAC	LN_14	cg02303016	0.00400196	0.139862	II	3	167764883	F	CPA1	ENSMMUT00000013252	TSS200
MAC	LN_14	cg02352722	0.00159862	0.0951178	II	20	63339738	R
MAC	LN_14	cg02372523	0.000660234	0.0913716	II	6	53265437	R
MAC	LN_14	cg02374934	0.000707447	0.259384	II	7	19328032	R	DLL4	ENSMMUT00000020397	Body
MAC	LN_14	cg02401352	0.0033484	0.0898231	II	7	68422910	F
MAC	LN_14	cg02455383	7.81e-05	0.0781298	II	10	70453692	F
MAC	LN_14	cg02505216	0.0038989	0.0815405	II	11	1912242	F	CACNA2D4;CACNA2D4;LRTM2;LRTM2	ENSMMUT00000025883;ENSMMUT00000024274;ENSMMUT00000024277;ENSMMUT00000047337	Body;Body;3'UTR;Body	Island
MAC	LN_14	cg02575193	0.0035024	0.0809695	II	14	65581350	F	DCHS1	ENSMMUT00000010861	3'UTR
MAC	LN_14	cg02597894	0.00319058	0.181234	II	4	31439959	F	VARS	ENSMMUT00000009554	Body
MAC	LN_14	cg02612927	0.000809286	0.09359	II	10	33098658	R	DEFB124	ENSMMUT00000007214	TSS200	S_Shelf
MAC	LN_14	cg02685032	0.00467974	0.128035	II	10	2604298	F	CDH4	ENSMMUT00000017252	Body	S_Shore
MAC	LN_14	cg02720600	0.00225466	-0.0637025	II	4	71852680	R
MAC	LN_14	cg02767560	0.0014036	0.0988256	I	12	103276210	R				N_Shore
MAC	LN_14	cg02769478	0.000667193	-0.0531517	I	4	29789092	F	TRIM26	ENSMMUT00000033327	1stExon
MAC	LN_14	cg02854972	0.00485451	0.19187	II	5	438814	R
MAC	LN_14	cg02953041	0.00137218	0.0650393	II	X	99804447	F
MAC	LN_14	cg02955098	0.000791156	0.128015	II	1	6520447	R	MEGF6	ENSMMUT00000013075	Body
MAC	LN_14	cg02980249	0.00415453	0.192826	II	4	31439925	R	VARS	ENSMMUT00000009554	Body
MAC	LN_14	cg03035538	0.00281165	-0.166246	II	1	77494045	F	C1ORF173	ENSMMUT00000027388	TSS1500
MAC	LN_14	cg03265490	0.00238887	0.109995	II	13	27110445	R	TCF23	ENSMMUT00000022298	TSS200	N_Shore
MAC	LN_14	cg03297731	0.00105572	0.166382	II	20	28097211	F	TAOK2;GDPD3;GDPD3	ENSMMUT00000028517;ENSMMUT00000039392;ENSMMUT00000039393	Body;Body;Body
MAC	LN_14	cg03364381	0.00118717	0.204638	II	3	4994618	F
MAC	LN_14	cg03375703	0.00205329	-0.0834729	II	12	22861151	R	BAZ2B	ENSMMUT00000008650	3'UTR
MAC	LN_14	cg03377767	0.00424632	0.193411	II	13	17759127	F	MSGN1	ENSMMUT00000011373	TSS1500
MAC	LN_14	cg03447556	0.00332539	0.182916	II	2	97331994	F	ENSMMUG00000005267;XIRP1;XIRP1	ENSMMUT00000007413;ENSMMUT00000045938;ENSMMUT00000028351	Body;Body;Body
MAC	LN_14	cg03484267	0.000240594	0.163699	I	12	71019280	F	KLF7	ENSMMUT00000000282	Body
MAC	LN_14	cg03487507	0.00301717	0.197397	II	19	61510196	R	ZNF628	ENSMMUT00000002497	TSS200	Island
MAC	LN_14	cg03524836	0.00354822	-0.0694418	II	3	14838104	R
MAC	LN_14	cg03540494	0.00235839	0.199106	II	19	3476385	F	PIP5K1C	ENSMMUT00000011371	Body	S_Shore
MAC	LN_14	cg03544781	0.000737258	-0.23354	II	8	96612841	F
MAC	LN_14	cg03599224	0.00262793	0.238338	II	4	31208434	R	LTA;LTA	ENSMMUT00000012358;ENSMMUT00000012357	Body;Body
MAC	LN_14	cg03640110	0.000586945	0.104483	II	3	160522140	R	TAS2R16	ENSMMUT00000001573	1stExon
MAC	LN_14	cg03677161	0.00318881	0.143407	II	1	61660016	F				N_Shore
MAC	LN_14	cg03711802	0.00408127	0.0863348	II	12	60775269	F	ANKRD44;ANKRD44	ENSMMUT00000031547;ENSMMUT00000031548	Body;Body
MAC	LN_14	cg03840289	0.00493194	0.170999	II	1	1690215	F	MXD4;MXD4	ENSMMUT00000001634;ENSMMUT00000001636	Body;Body	S_Shore
MAC	LN_14	cg03899721	0.00320174	0.0847284	I	8	11817891	F	MFHAS1	ENSMMUT00000023473	1stExon	Island
MAC	LN_14	cg03905094	0.00207229	-0.0998735	II	6	58406126	R	DEPDC1B	ENSMMUT00000025828	TSS1500	S_Shore
MAC	LN_14	cg03968911	0.000959166	0.194718	II	9	116607097	F	KIAA1598;KIAA1598	ENSMMUT00000010602;ENSMMUT00000010599	Body;Body
MAC	LN_14	cg04010423	0.00260164	0.109949	II	16	23587911	R	SLC46A1;SLC46A1	ENSMMUT00000026906;ENSMMUT00000026905	Body;Body	N_Shore
MAC	LN_14	cg04029645	0.0047664	0.0549395	II	20	80768676	F
MAC	LN_14	cg04033857	0.00164311	0.160241	II	14	5201822	R
MAC	LN_14	cg04223793	0.00327145	0.130115	II	20	83536217	F				N_Shore
MAC	LN_14	cg04247966	0.00161157	0.115916	II	2	158340590	R
MAC	LN_14	cg04278197	0.00377524	0.14864	II	10	243432	R				S_Shore
MAC	LN_14	cg04286959	0.000842373	0.269677	II	7	45831809	R	AAGAB	ENSMMUT00000021673	Body	N_Shore
MAC	LN_14	cg04520340	0.000227923	0.078552	II	1	5118974	R	PRKCZ	ENSMMUT00000026588	Body	N_Shore
MAC	LN_14	cg04545296	0.00353063	-0.0859783	I	11	45463415	F	ZNF641	ENSMMUT00000020316	TSS1500	S_Shore
MAC	LN_14	cg04551630	0.00445994	0.151849	II	6	87264113	F	GPR98;GPR98	ENSMMUT00000041310;ENSMMUT00000041309	Body;Body
MAC	LN_14	cg04558658	0.00383289	0.0922281	II	16	54492424	R				N_Shelf
MAC	LN_14	cg04564481	0.000269298	0.0724353	I	9	92516947	F	CYP26A1;CYP26A1	ENSMMUT00000042756;ENSMMUT00000042755	TSS200;TSS200	Island
MAC	LN_14	cg04569152	0.00104049	0.114716	II	7	83801126	R	FLJ10357;FLJ10357	ENSMMUT00000009055;ENSMMUT00000009060	Body;Body	N_Shelf
MAC	LN_14	cg04590978	0.00301877	-0.0765312	II	9	95579631	R				Island
MAC	LN_14	cg04599612	0.00165762	0.153119	II	1	12079452	R	SLC2A7	ENSMMUT00000026728	TSS200
MAC	LN_14	cg04610235	0.000223672	-0.0870918	II	16	42753234	F				S_Shore
MAC	LN_14	cg04719721	0.000705081	0.188957	II	14	62187332	F
MAC	LN_14	cg04765955	0.00467002	-0.175899	II	14	6963295	R	PITPNM1	ENSMMUT00000016563	Body	Island
MAC	LN_14	cg04771729	0.00460136	-0.0729895	II	20	638716	R	FAM195A;FAM195A;FAM195A	ENSMMUT00000018468;ENSMMUT00000018469;ENSMMUT00000039716	Body;Body;Body	N_Shore
MAC	LN_14	cg04811706	0.00420206	0.111466	II	20	53892818	R				N_Shelf
MAC	LN_14	cg04820362	0.00340068	0.15569	II	11	123414001	F
MAC	LN_14	cg04860622	0.00218053	0.0706575	I	1100000000000	776	F	ENSMMUG00000021150	ENSMMUT00000029752	1stExon
MAC	LN_14	cg04886221	0.00136183	-0.0584977	I	1	30016976	F	SYTL1;SYTL1;SYTL1	ENSMMUT00000047449;ENSMMUT00000006734;ENSMMUT00000047448	Body;Body;Body
MAC	LN_14	cg04896165	0.000447074	-0.227024	II	11	25087732	F
MAC	LN_14	cg04934652	0.00237461	0.127177	II	16	78128609	R
MAC	LN_14	cg05038268	0.00175707	-0.0598793	I	14	7364190	R				Island
MAC	LN_14	cg05048523	0.00453946	0.244836	II	1	142068408	R	OBSCN;OBSCN	ENSMMUT00000023722;ENSMMUT00000023723	Body;Body	S_Shore
MAC	LN_14	cg05075416	0.00169613	0.258035	II	7	78966907	F
MAC	LN_14	cg05093429	0.00301347	0.214684	I	7	158906237	F	ENSMMUG00000015836	ENSMMUT00000022253	Body
MAC	LN_14	cg05099387	0.00431219	-0.0660837	I	12	39830174	F	HOXD1;HOXD1	ENSMMUT00000031334;ENSMMUT00000045084	TSS200;TSS200	Island
MAC	LN_14	cg05220857	0.000281695	0.062716	II	16	70836220	R	LLGL2	ENSMMUT00000001742	Body	S_Shelf
MAC	LN_14	cg05316006	0.00200697	-0.0872334	II	9	112780699	F	TCF7L2;TCF7L2;TCF7L2;TCF7L2;TCF7L2;TCF7L2;TCF7L2;TCF7L2	ENSMMUT00000032090;ENSMMUT00000032088;ENSMMUT00000032089;ENSMMUT00000032086;ENSMMUT00000032084;ENSMMUT00000032082;ENSMMUT00000032087;ENSMMUT00000042629	Body;Body;Body;Body;Body;Body;Body;Body
MAC	LN_14	cg05348084	0.00456096	0.146311	II	7	164324980	F
MAC	LN_14	cg05367846	7.43e-05	-0.158764	I	10	62718252	R				S_Shore
MAC	LN_14	cg05380304	0.00159992	0.0918132	II	5	1030373	R
MAC	LN_14	cg05445490	0.00149406	0.157199	II	14	130040725	R	NTM	ENSMMUT00000028417	Body
MAC	LN_14	cg05483388	0.000357925	0.114891	II	2	138321435	F	TM4SF4	ENSMMUT00000026679	5'UTR
MAC	LN_14	cg05508455	0.0025816	-0.093227	II	16	64802089	R
MAC	LN_14	cg05529091	0.000721725	0.0627286	II	11	111972097	F				S_Shelf
MAC	LN_14	cg05555207	0.00123265	0.101871	I	11	115345024	F	TBX5;TBX5	ENSMMUT00000022761;ENSMMUT00000022762	TSS1500;TSS1500	Island
MAC	LN_14	cg05569220	0.00231648	0.119396	II	16	76612359	F
MAC	LN_14	cg05600496	0.00263198	0.209987	II	17	60288492	R
MAC	LN_14	cg05653018	0.000740873	0.151282	II	1	168474878	R	ELF3;ELF3	ENSMMUT00000002731;ENSMMUT00000002735	TSS1500;TSS1500
MAC	LN_14	cg05656486	0.00236282	0.156454	II	1	139811407	R	NDUFS2;NDUFS2	ENSMMUT00000025476;ENSMMUT00000006401	Body;TSS1500	N_Shore
MAC	LN_14	cg05656688	0.00102118	0.137512	I	1	27552121	R	RUNX3	ENSMMUT00000003439	Body	N_Shore
MAC	LN_14	cg05754035	0.00149101	0.121961	II	16	7148714	R	SPEM1	ENSMMUT00000021911	TSS200	S_Shelf
MAC	LN_14	cg05807467	0.00266171	0.155571	II	8	17600146	F	MTUS1;MTUS1;MTUS1	ENSMMUT00000001621;ENSMMUT00000039129;ENSMMUT00000001622	Body;TSS200;Body
MAC	LN_14	cg05845030	0.00488562	0.174237	II	11	92377585	R	DCN;DCN;DCN;DCN;DCN	ENSMMUT00000023887;ENSMMUT00000023885;ENSMMUT00000023886;ENSMMUT00000023890;ENSMMUT00000023892	5'UTR;Body;Body;Body;Body
MAC	LN_14	cg05860190	0.00102756	0.212112	II	10	32369852	F	PLAGL2	ENSMMUT00000000169	Body	S_Shore
MAC	LN_14	cg05863023	0.00300183	0.175214	II	12	93032269	F
MAC	LN_14	cg06048102	0.00237495	0.199978	II	17	29819148	R
MAC	LN_14	cg06123346	0.000447393	0.0821538	II	1100000000000	1439	F	ENSMMUG00000031570	ENSMMUT00000045647	Body
MAC	LN_14	cg06145736	0.00220936	0.148978	II	2	143962228	R	SLC9A9;SLC9A9	ENSMMUT00000045526;ENSMMUT00000013534	Body;Body
MAC	LN_14	cg06201207	0.00493735	-0.12816	II	1	3099217	R	GAK;GAK;GAK;GAK	ENSMMUT00000023784;ENSMMUT00000023770;ENSMMUT00000023780;ENSMMUT00000023783	Body;Body;Body;Body	Island
MAC	LN_14	cg06288696	0.00495459	-0.0802897	I	3	188393535	F	CRYGN;CRYGN	ENSMMUT00000008742;ENSMMUT00000041512	5'UTR;5'UTR	Island
MAC	LN_14	cg06381803	0.000783769	0.0554809	I	19	52066404	R	EML2	ENSMMUT00000026743	Body
MAC	LN_14	cg06398251	0.00224414	0.177347	II	2	102348884	R	EIF4G1;EIF4G1;EIF4G1;EIF4G1;EIF4G1;EIF4G1	ENSMMUT00000045809;ENSMMUT00000015300;ENSMMUT00000015301;ENSMMUT00000015299;ENSMMUT00000015302;ENSMMUT00000015295	1stExon;1stExon;Body;Body;Body;Body	N_Shore
MAC	LN_14	cg06441398	0.00370595	0.210939	II	14	4303757	R	ENSMMUG00000019736	ENSMMUT00000027736	3'UTR
MAC	LN_14	cg06530347	0.00188904	0.0872538	II	11	25270643	R
MAC	LN_14	cg06538345	0.00392608	0.123704	II	19	55751676	F	RPL13A;SNORD33;SNORD33;SNORD34;SNORD35	ENSMMUT00000010560;ENSMMUT00000034024;ENSMMUT00000033704;ENSMMUT00000035740;ENSMMUT00000033633	Body;TSS200;TSS1500;TSS1500;TSS1500	S_Shelf
MAC	LN_14	cg06543101	0.00395432	0.108584	II	4	39158235	R	KCNK16;KCNK16;KCNK16	ENSMMUT00000019161;ENSMMUT00000019160;ENSMMUT00000019162	TSS200;TSS200;TSS200
MAC	LN_14	cg06650250	0.00272379	0.0836466	II	17	25447827	R	LRCH1;LRCH1	ENSMMUT00000022884;ENSMMUT00000022885	Body;Body
MAC	LN_14	cg06658615	0.000331012	0.109491	II	6	136369300	R	NRG2;NRG2;NRG2;NRG2;NRG2;NRG2;NRG2	ENSMMUT00000014399;ENSMMUT00000014400;ENSMMUT00000014402;ENSMMUT00000014404;ENSMMUT00000041010;ENSMMUT00000014401;ENSMMUT00000041008	Body;Body;Body;Body;Body;Body;Body
MAC	LN_14	cg06709297	0.00218927	0.284514	II	13	10254527	F
MAC	LN_14	cg06742151	0.000906042	-0.20223	II	17	53925048	F
MAC	LN_14	cg06758827	0.00360967	0.0938229	II	6	14675029	R	ENSMMUG00000030204	ENSMMUT00000021730	Body	N_Shore
MAC	LN_14	cg06770735	0.00446229	0.136758	II	1	14879060	R	C1orf167	ENSMMUT00000047572	Body
MAC	LN_14	cg06789383	0.00168691	-0.0602889	II	4	102153923	R	PRDM1;PRDM1	ENSMMUT00000030125;ENSMMUT00000040247	Body;Body
MAC	LN_14	cg06866232	0.00104758	0.18527	II	14	68607388	F	OR51L1	ENSMMUT00000001517	TSS1500
MAC	LN_14	cg06867065	0.00441537	0.119398	I	19	57459365	R	CLDND2	ENSMMUT00000018428	Body	Island
MAC	LN_14	cg06883956	0.00311828	0.133952	II	1	6524039	F	MEGF6;mml-mir-551a	ENSMMUT00000013075;ENSMMUT00000036969	Body;1stExon
MAC	LN_14	cg06890146	0.0043949	-0.137433	II	8	6682540	F	MCPH1	ENSMMUT00000014156	Body
MAC	LN_14	cg06923861	0.00450715	0.140805	II	14	115884377	R	DSCAML1	ENSMMUT00000010917	Body
MAC	LN_14	cg06926703	0.000307392	-0.281469	II	11	120584915	F
MAC	LN_14	cg06943309	0.00155513	0.15359	II	1	193330835	F
MAC	LN_14	cg07017597	0.00179422	0.0746172	II	7	10915046	R	SCG5	ENSMMUT00000017205	Body
MAC	LN_14	cg07040604	0.00213399	-0.0534787	II	7	118925189	R
MAC	LN_14	cg07081245	0.0032128	0.201732	II	14	118973892	F				N_Shore
MAC	LN_14	cg07125469	0.00283803	-0.121647	II	4	138638034	F	HDDC2;HDDC2;HDDC2	ENSMMUT00000040008;ENSMMUT00000040007;ENSMMUT00000021475	TSS1500;TSS1500;TSS1500	N_Shore
MAC	LN_14	cg07132086	0.000621558	-0.098804	II	8	39447883	R	PLEKHA2	ENSMMUT00000005082	Body
MAC	LN_14	cg07265310	0.001086	0.0909096	II	11	49916968	R	KRT78	ENSMMUT00000007075	TSS1500
MAC	LN_14	cg07267600	0.0022534	0.115576	II	11	2737966	F	CACNA1C;CACNA1C	ENSMMUT00000018215;ENSMMUT00000018216	Body;Body
MAC	LN_14	cg07435275	0.00303929	0.238004	II	6	69342584	R
MAC	LN_14	cg07455133	0.00391733	0.0952538	II	4	111024848	R	ESR1;ESR1;ESR1;ESR1;ESR1	ENSMMUT00000026759;ENSMMUT00000026766;ENSMMUT00000026762;ENSMMUT00000026764;ENSMMUT00000040150	Body;Body;Body;Body;Body
MAC	LN_14	cg07490719	0.000800389	-0.138647	II	13	39519199	F
MAC	LN_14	cg07520673	0.00249235	-0.181755	II	4	31676799	F				S_Shelf
MAC	LN_14	cg07525782	0.00218359	0.159956	II	6	33435542	R
MAC	LN_14	cg07563050	0.00259684	0.162367	II	4	166348577	F				S_Shelf
MAC	LN_14	cg07707039	0.000445373	-0.122625	II	16	39223357	F	COX11	ENSMMUT00000014759	Body	N_Shelf
MAC	LN_14	cg07849616	0.00188183	0.08022	II	10	63169770	F				N_Shelf
MAC	LN_14	cg07855319	0.00320927	0.150271	II	20	67465647	F	ENSMMUG00000029097	ENSMMUT00000039261	Body
MAC	LN_14	cg07878537	0.00231627	-0.142755	II	8	126891903	R				S_Shore
MAC	LN_14	cg07886398	0.00236038	0.107401	II	2	94495232	R
MAC	LN_14	cg08010037	0.00413104	0.103037	I	1100000000000	125	F
MAC	LN_14	cg08032665	0.00291562	0.0961054	II	1	135281584	F	NES;NES	ENSMMUT00000008771;ENSMMUT00000008770	Body;Body	N_Shelf
MAC	LN_14	cg08035195	0.00333246	0.097531	II	12	23948520	R	RBMS1;RBMS1	ENSMMUT00000023649;ENSMMUT00000023654	Body;Body	N_Shore
MAC	LN_14	cg08036487	0.000538736	-0.186525	II	7	45223182	F
MAC	LN_14	cg08044694	0.0022838	0.160593	II	19	14878282	R	AKAP8L;AKAP8L;AKAP8L	ENSMMUT00000030099;ENSMMUT00000030098;ENSMMUT00000030100	TSS1500;TSS1500;Body
MAC	LN_14	cg08155325	0.00252759	-0.156871	II	6	137872828	F	PCDHGC5;PCDHGC5;PCDHGC5;PCDHGC5;PCDHGC5;PCDHGC5;PCDHGC5	ENSMMUT00000030878;ENSMMUT00000030885;ENSMMUT00000030890;ENSMMUT00000030891;ENSMMUT00000030893;ENSMMUT00000030894;ENSMMUT00000030897	Body;Body;Body;Body;Body;Body;1stExon	S_Shore
MAC	LN_14	cg08164961	0.00474989	-0.106918	II	3	149356369	F	DOCK4;DOCK4;DOCK4;5S_rRNA	ENSMMUT00000004104;ENSMMUT00000004108;ENSMMUT00000004109;ENSMMUT00000051070	Body;Body;Body;TSS1500
MAC	LN_14	cg08266223	0.00446615	0.109031	I	4	164636648	F
MAC	LN_14	cg08326515	0.00180886	0.133271	II	5	103558602	F	PITX2	ENSMMUT00000015853	TSS1500
MAC	LN_14	cg08350119	0.00477073	-0.0753379	II	16	60048972	R	DDX5	ENSMMUT00000013205	Body	N_Shore
MAC	LN_14	cg08377615	0.00349441	0.0691274	I	19	424705	R	FSTL3	ENSMMUT00000030333	Body	N_Shore
MAC	LN_14	cg08423879	0.00172723	-0.129269	II	11	104204591	F
MAC	LN_14	cg08469419	0.00323112	0.220214	II	14	54404463	R	USH1C;USH1C;USH1C;USH1C;USH1C	ENSMMUT00000033175;ENSMMUT00000033178;ENSMMUT00000033180;ENSMMUT00000033173;ENSMMUT00000033174	Body;Body;Body;Body;Body
MAC	LN_14	cg08473858	0.00106673	0.0940481	II	14	117005625	R	ALL-1;ALL-1	ENSMMUT00000043676;ENSMMUT00000043677	Body;Body	N_Shore
MAC	LN_14	cg08490115	0.000239258	-0.0619331	I	14	41757659	F				Island
MAC	LN_14	cg08542473	0.00442518	-0.063403	I	11	49470191	F	KRT85	ENSMMUT00000025605	1stExon	Island
MAC	LN_14	cg08565197	0.00180533	0.122058	II	12	103153264	F
MAC	LN_14	cg08575860	0.000660776	0.0817079	II	8	1503542	F	DLGAP2;DLGAP2;DLGAP2	ENSMMUT00000039157;ENSMMUT00000013210;ENSMMUT00000013211	Body;Body;Body	S_Shore
MAC	LN_14	cg08681689	0.000637337	0.109159	II	2	102348358	R	EIF4G1;EIF4G1;EIF4G1;EIF4G1;EIF4G1;EIF4G1	ENSMMUT00000045809;ENSMMUT00000015300;ENSMMUT00000015301;ENSMMUT00000015299;ENSMMUT00000015302;ENSMMUT00000015295	Body;Body;Body;Body;Body;Body	N_Shore
MAC	LN_14	cg08685040	0.00317054	0.138466	II	1100000000000	2998	R
MAC	LN_14	cg08696931	0.00166628	-0.0609913	I	11	124549123	R				Island
MAC	LN_14	cg08702745	0.00498411	0.17393	II	17	90562310	R	COL4A2;COL4A2	ENSMMUT00000031341;ENSMMUT00000031345	Body;Body
MAC	LN_14	cg08816988	0.00410722	0.11047	II	16	74155302	F	KIAA1731NL	ENSMMUT00000004946	Body
MAC	LN_14	cg08847919	0.000157092	0.170962	I	14	5674048	R	TPCN2	ENSMMUT00000015074	Body
MAC	LN_14	cg08971867	0.00222717	-0.212032	II	6	71050466	F				N_Shelf
MAC	LN_14	cg08976101	0.000432431	-0.0718042	II	14	27799473	F	ALX4	ENSMMUT00000018370	Body	N_Shore
MAC	LN_14	cg09001226	0.00256479	-0.116991	I	4	31809264	R	PBX2;PBX2	ENSMMUT00000019323;ENSMMUT00000025947	Body;Body
MAC	LN_14	cg09021393	0.00244542	-0.117566	II	3	121030708	R	ENSMMUG00000027138	ENSMMUT00000036839	TSS1500
MAC	LN_14	cg09032732	0.000248527	0.0668631	II	1	6231524	R				Island
MAC	LN_14	cg09035079	0.00413275	0.0615765	II	4	32926989	F				N_Shore
MAC	LN_14	cg09056677	0.0040003	0.151297	II	6	85739997	F
MAC	LN_14	cg09098720	0.00411697	0.096375	II	16	35578974	R
MAC	LN_14	cg09106510	0.00131549	0.0956159	II	14	3565637	F
MAC	LN_14	cg09129050	0.00263361	-0.283447	II	14	9747655	F	NRXN2;NRXN2	ENSMMUT00000031796;ENSMMUT00000031794	Body;Body	S_Shelf
MAC	LN_14	cg09168808	0.00451422	-0.0611468	I	11	115617436	F				S_Shore
MAC	LN_14	cg09182435	0.00218246	0.155165	II	1	10548286	R
MAC	LN_14	cg09188980	0.0017384	0.244059	II	14	56985638	R	CALCA;CALCA;CALCA	ENSMMUT00000024794;ENSMMUT00000024793;ENSMMUT00000024791	TSS1500;TSS1500;TSS1500	S_Shore
MAC	LN_14	cg09289335	0.000662714	0.112525	II	10	20936467	R	L3MBTL1	ENSMMUT00000009432	Body	N_Shore
MAC	LN_14	cg09318763	0.0046413	0.19745	II	14	127059467	F
MAC	LN_14	cg09394509	0.00326011	-0.21904	II	2	85965587	F	CACNA2D2;CACNA2D2;CACNA2D2	ENSMMUT00000009814;ENSMMUT00000009813;ENSMMUT00000046308	Body;Body;Body
MAC	LN_14	cg09447207	0.00248038	-0.0652008	I	5	180424725	R				N_Shore
MAC	LN_14	cg09482050	0.00364651	0.103533	I	20	65963472	R	RLTPR	ENSMMUT00000013691	Body	N_Shore
MAC	LN_14	cg09494379	0.00154902	0.0791152	II	12	95264007	R				N_Shore
MAC	LN_14	cg09502865	1.44e-05	0.353188	II	1100000000000	903	R
MAC	LN_14	cg09545109	8.84e-05	0.0836279	II	2	86063053	F	CYB561D2;CYB561D2;NPRL2;NPRL2	ENSMMUT00000009809;ENSMMUT00000046307;ENSMMUT00000009806;ENSMMUT00000046306	Body;1stExon;TSS1500;TSS1500	N_Shore
MAC	LN_14	cg09597390	0.00290872	0.0748248	II	14	64587974	F	SYT9;SYT9	ENSMMUT00000006064;ENSMMUT00000006063	Body;Body
MAC	LN_14	cg09652746	0.00192286	0.146185	II	20	65491605	R	ENSMMUG00000014446;EXOC3L1;EXOC3L1;EXOC3L1;E2F4;E2F4	ENSMMUT00000020268;ENSMMUT00000028499;ENSMMUT00000028496;ENSMMUT00000028498;ENSMMUT00000028500;ENSMMUT00000039285	Body;TSS1500;TSS1500;TSS1500;TSS1500;TSS1500	N_Shore
MAC	LN_14	cg09745873	0.00207088	-0.251297	II	15	98677483	F	ST6GALNAC6	ENSMMUT00000026270	Body	Island
MAC	LN_14	cg09762582	0.00353314	-0.119794	I	3	2506337	F				S_Shelf
MAC	LN_14	cg09782621	0.00256192	0.0886149	I	1100000000000	204	F
MAC	LN_14	cg09790470	0.00135757	0.124221	II	1	14632278	F	PTCHD2;PTCHD2	ENSMMUT00000022552;ENSMMUT00000022554	Body;Body	N_Shore
MAC	LN_14	cg09812376	0.00130009	-0.0771699	I	16	71616861	R
MAC	LN_14	cg09842125	0.0019499	-0.121655	II	6	154022177	R	SOX30;SOX30	ENSMMUT00000030327;ENSMMUT00000030328	TSS1500;TSS1500	S_Shore
MAC	LN_14	cg09859492	0.00224407	0.0897785	II	12	81669312	R	TNS1	ENSMMUT00000019357	Body
MAC	LN_14	cg09861240	0.00114254	0.14005	II	10	81556846	R	SH3BP1;SH3BP1;SH3BP1;SH3BP1	ENSMMUT00000044015;ENSMMUT00000005457;ENSMMUT00000044014;ENSMMUT00000005460	Body;Body;Body;Body	S_Shelf
MAC	LN_14	cg09871637	0.00371106	0.128823	II	1	90036028	F	LMO4	ENSMMUT00000024447	Body	N_Shore
MAC	LN_14	cg09931134	0.00298029	0.150766	II	16	33139293	R				N_Shelf
MAC	LN_14	cg10071550	0.00258512	-0.250357	II	12	102971417	F	HDAC4	ENSMMUT00000008496	Body
MAC	LN_14	cg10122878	0.00142991	-0.142228	II	1	5980349	R				S_Shelf
MAC	LN_14	cg10177465	0.00245748	0.129583	II	16	74799989	F
MAC	LN_14	cg10185489	0.00160466	0.171181	II	4	30686152	R	C4H6orf15	ENSMMUT00000021993	Body
MAC	LN_14	cg10381071	0.00390204	-0.108104	I	7	48743837	R	TLE3	ENSMMUT00000040397	TSS1500	Island
MAC	LN_14	cg10434361	0.00111375	-0.0842271	II	9	102862231	F	NT5C2;NT5C2;NT5C2;ENSMMUG00000003751	ENSMMUT00000005308;ENSMMUT00000042677;ENSMMUT00000042675;ENSMMUT00000005309	1stExon;Body;1stExon;TSS1500
MAC	LN_14	cg10512535	0.003723	0.102096	II	4	7909812	F	ENSMMUG00000029993	ENSMMUT00000041425	Body
MAC	LN_14	cg10600536	0.00343005	0.0910617	II	14	24525543	R	FAM180B	ENSMMUT00000006102	TSS200	S_Shelf
MAC	LN_14	cg10610428	0.00234945	0.247197	II	11	5886775	F
MAC	LN_14	cg10621597	0.00288853	0.130348	II	5	132033893	R				S_Shelf
MAC	LN_14	cg10631527	0.00454533	-0.0708299	II	17	6200996	R	CDK8	ENSMMUT00000020824	3'UTR
MAC	LN_14	cg10724130	0.00404791	0.0574348	II	9	1389278	R	ADARB2	ENSMMUT00000024072	Body	S_Shelf
MAC	LN_14	cg10734448	4.3e-05	0.121206	II	4	31709495	F	ENSMMUG00000015227	ENSMMUT00000021349	Body	N_Shelf
MAC	LN_14	cg10893667	0.00481693	0.208178	II	6	108254133	F
MAC	LN_14	cg10922232	0.00195588	0.127553	II	16	70537768	R	GGA3	ENSMMUT00000025311	Body
MAC	LN_14	cg10950524	0.00395922	-0.119946	I	3	40043990	R	MAD1L1	ENSMMUT00000016336	Body	S_Shore
MAC	LN_14	cg10994693	0.000574776	0.0737129	II	1	156074231	F	PTPN14	ENSMMUT00000021936	Body
MAC	LN_14	cg11029270	0.00186029	-0.0582954	II	14	115595833	R
MAC	LN_14	cg11044011	0.0038143	0.166007	II	1	630046	F				S_Shelf
MAC	LN_14	cg11075745	0.000240341	0.0644274	II	1	45634665	R	CLDN19	ENSMMUT00000031484	TSS200
MAC	LN_14	cg11115718	0.00318935	-0.172995	II	1100000000000	314	F
MAC	LN_14	cg11120695	0.00138427	0.10429	II	2	84522967	F	ENSMMUG00000004353	ENSMMUT00000006186	3'UTR
MAC	LN_14	cg11126497	0.00481337	-0.15086	II	2	83850046	F	NT5DC2;NT5DC2	ENSMMUT00000024414;ENSMMUT00000046377	Body;Body	N_Shelf
MAC	LN_14	cg11205173	0.000963342	0.051935	I	1	2186603	F				N_Shelf
MAC	LN_14	cg11234637	0.00297263	0.0523952	I	9	92516938	F	CYP26A1;CYP26A1	ENSMMUT00000042756;ENSMMUT00000042755	TSS200;TSS200	Island
MAC	LN_14	cg11235015	0.00150282	0.0896367	II	4	114867370	F	SASH1	ENSMMUT00000006911	Body
MAC	LN_14	cg11256152	0.00152676	-0.0638878	II	8	142845400	F
MAC	LN_14	cg11292869	0.0043827	-0.219516	II	3	108619286	F
MAC	LN_14	cg11335960	0.00426611	0.0984152	II	7	52964212	F	ISLR	ENSMMUT00000002586	1stExon	N_Shore
MAC	LN_14	cg11409081	1.51e-05	-0.0772741	II	4	36353971	R	SRSF3	ENSMMUT00000020073	Body
MAC	LN_14	cg11478766	0.00270233	-0.150779	II	4	31971966	F
MAC	LN_14	cg11518839	0.000399007	0.144251	II	6	173282135	R
MAC	LN_14	cg11580351	0.00191803	0.224186	II	6	91903766	F	SPATA9;SPATA9	ENSMMUT00000001719;ENSMMUT00000001720	TSS1500;TSS1500
MAC	LN_14	cg11582189	0.000264372	-0.0676765	II	1	97869210	R	SLC44A3;SLC44A3;SLC44A3	ENSMMUT00000002390;ENSMMUT00000046642;ENSMMUT00000046641	Body;Body;Body
MAC	LN_14	cg11601000	0.00429593	0.10339	II	10	85914026	F
MAC	LN_14	cg11623855	0.00345792	0.0782349	II	14	38283087	F	KIAA1549L	ENSMMUT00000024203	TSS1500
MAC	LN_14	cg11690724	0.00355985	0.108894	II	6	155463529	R
MAC	LN_14	cg11737871	0.00307832	0.0536518	II	1	15904709	F	PRAMEF12	ENSMMUT00000030770	TSS1500
MAC	LN_14	cg11758283	0.00230371	0.0558656	II	4	7920051	F	ENSMMUG00000029993	ENSMMUT00000041425	Body
MAC	LN_14	cg11765312	0.00255151	0.178268	II	13	85018018	R
MAC	LN_14	cg11801110	0.000579222	0.291044	II	10	93929748	R	PIM3	ENSMMUT00000003046	Body	Island
MAC	LN_14	cg11811840	0.000307565	0.193117	II	12	97638159	R	UGT1A1;UGT1A1;UGT1A1;UGT1A1;UGT1A1;UGT1A1;UGT1A1;UGT1A1;UGT1A1;UGT1A1	ENSMMUT00000029850;ENSMMUT00000007949;ENSMMUT00000029848;ENSMMUT00000029847;ENSMMUT00000029849;ENSMMUT00000029853;ENSMMUT00000029854;ENSMMUT00000029852;ENSMMUT00000029855;ENSMMUT00000029857	Body;Body;Body;Body;Body;Body;Body;Body;Body;1stExon
MAC	LN_14	cg11819402	0.00138684	-0.246777	II	4	7538554	R
MAC	LN_14	cg11854115	0.0023031	0.173097	II	1	162179783	F	PLXNA2	ENSMMUT00000006453	Body
MAC	LN_14	cg12008613	0.00361949	-0.105478	II	18	43356510	F	MBD1;MBD1;MBD1;MBD1;MBD1;MBD1	ENSMMUT00000012650;ENSMMUT00000012651;ENSMMUT00000012652;ENSMMUT00000012653;ENSMMUT00000012654;ENSMMUT00000048182	Body;Body;Body;Body;Body;TSS1500	N_Shelf
MAC	LN_14	cg12011522	0.000441139	0.227245	II	12	41974013	R	OSBPL6;OSBPL6;OSBPL6;OSBPL6;OSBPL6	ENSMMUT00000045075;ENSMMUT00000003082;ENSMMUT00000003084;ENSMMUT00000003083;ENSMMUT00000003085	Body;Body;Body;Body;Body
MAC	LN_14	cg12066770	0.00301842	0.0860142	II	8	140972443	R				S_Shore
MAC	LN_14	cg12072972	0.00339853	0.112362	II	14	214560	R	SIGIRR	ENSMMUT00000004140	Body	N_Shore
MAC	LN_14	cg12085570	0.00440031	-0.070482	I	19	8597448	F				Island
MAC	LN_14	cg12198813	0.000105115	-0.0606907	I	14	2878750	F	ENSMMUG00000007746;ENSMMUG00000007746	ENSMMUT00000010848;ENSMMUT00000044732	TSS200;TSS200	Island
MAC	LN_14	cg12251939	0.000783967	0.122515	II	16	48913349	R	LASP1	ENSMMUT00000010925	Body	S_Shore
MAC	LN_14	cg12294260	0.00415202	-0.274463	II	15	1830602	F	SEC16A;SEC16A;SEC16A;SEC16A	ENSMMUT00000004403;ENSMMUT00000004404;ENSMMUT00000004405;ENSMMUT00000004411	Body;Body;Body;Body	Island
MAC	LN_14	cg12314566	0.00333768	0.164832	II	13	75400812	F	NK-1	ENSMMUT00000002600	Body
MAC	LN_14	cg12388523	0.000817966	0.142969	II	1	119664610	F
MAC	LN_14	cg12461092	0.000384003	0.0927995	II	2	50200466	R	SLC6A11	ENSMMUT00000008277	Body	N_Shelf
MAC	LN_14	cg12473849	0.00175156	-0.0520422	II	2	150663292	R
MAC	LN_14	cg12512013	0.00152407	0.145851	II	8	13331301	R	DLC1;DLC1	ENSMMUT00000021230;ENSMMUT00000021233	TSS1500;TSS1500
MAC	LN_14	cg12533496	0.00442428	0.0817315	II	16	23726514	F	FOXN1	ENSMMUT00000030919	Body
MAC	LN_14	cg12554573	0.000367734	0.115824	II	2	84455677	F	PARP3;RRP9	ENSMMUT00000031229;ENSMMUT00000005161	TSS1500;TSS1500	N_Shore
MAC	LN_14	cg12570716	0.00164441	0.136709	II	9	4063004	F	KLF6;KLF6	ENSMMUT00000014954;ENSMMUT00000014956	Body;Body
MAC	LN_14	cg12734609	0.00296926	0.0861278	II	9	132458200	R				Island
MAC	LN_14	cg12758039	0.00317466	0.11564	II	1	50796074	F				N_Shelf
MAC	LN_14	cg12810084	0.00123111	-0.0829467	II	3	99039417	R	HOXA11	ENSMMUT00000018894	TSS1500	Island
MAC	LN_14	cg12833118	0.00139211	0.139859	II	1	1409998	F
MAC	LN_14	cg12866551	0.000446653	0.0907319	II	9	20024899	R
MAC	LN_14	cg12916055	0.00203	0.201126	II	3	120611722	F
MAC	LN_14	cg12923745	0.000861393	0.157449	II	12	104661501	R	KIF1A	ENSMMUT00000030681	Body
MAC	LN_14	cg12926358	0.00386096	0.176763	II	10	83397151	F
MAC	LN_14	cg12944045	0.00374931	-0.138891	II	16	23411277	R	ENSMMUG00000021616	ENSMMUT00000030423	TSS1500	N_Shelf
MAC	LN_14	cg12959048	0.00238883	0.162623	II	14	71502402	R
MAC	LN_14	cg12962167	0.0020442	-0.0747484	II	2	83344283	F				Island
MAC	LN_14	cg13178372	0.00124219	-0.0658576	I	1	128736507	F
MAC	LN_14	cg13195185	0.00159354	0.198527	II	16	16864952	F	ENSMMUG00000005231	ENSMMUT00000007369	TSS1500
MAC	LN_14	cg13215003	0.00463634	0.130272	II	9	69864571	F	CTNNA3;CTNNA3	ENSMMUT00000023739;ENSMMUT00000042796	Body;Body
MAC	LN_14	cg13302994	0.00469658	0.165532	II	12	73631176	F	ENSMMUG00000002809	ENSMMUT00000003978	Body
MAC	LN_14	cg13425294	0.00260366	-0.193587	II	8	127517537	R
MAC	LN_14	cg13482308	0.00132178	-0.0769407	I	15	40432130	F	PAX5;PAX5;PAX5;PAX5	ENSMMUT00000027587;ENSMMUT00000046458;ENSMMUT00000046459;ENSMMUT00000046460	Body;Body;Body;Body	Island
MAC	LN_14	cg13491234	0.00108245	-0.0720195	II	14	56984784	F				S_Shore
MAC	LN_14	cg13525683	3.11e-05	0.164242	II	16	24294292	F	MYO18A;MYO18A;MYO18A	ENSMMUT00000013884;ENSMMUT00000013881;ENSMMUT00000013883	Body;Body;Body
MAC	LN_14	cg13535903	0.000182104	0.183264	II	2	188027897	R	ENSMMUG00000031411	ENSMMUT00000003973	Body
MAC	LN_14	cg13654085	0.00338161	0.238924	II	4	20398731	F
MAC	LN_14	cg13755204	0.000383927	0.297156	II	15	4555560	F	VAV2;VAV2	ENSMMUT00000024202;ENSMMUT00000024200	Body;Body
MAC	LN_14	cg13901000	0.00292879	0.0664874	II	7	47074830	R
MAC	LN_14	cg13932217	0.0046215	0.143752	II	1	223260930	R
MAC	LN_14	cg13971265	0.0040681	0.110593	II	15	2592350	F	KCNT1;KCNT1	ENSMMUT00000030258;ENSMMUT00000030259	Body;Body
MAC	LN_14	cg13973849	0.000605104	0.077588	II	15	2570142	R	KCNT1;KCNT1	ENSMMUT00000030258;ENSMMUT00000030259	Body;Body	Island
MAC	LN_14	cg13997553	0.000613055	0.196034	II	15	20998000	R	TNC;TNC;TNC;TNC;TNC;TNC	ENSMMUT00000004742;ENSMMUT00000046742;ENSMMUT00000004746;ENSMMUT00000046737;ENSMMUT00000004748;ENSMMUT00000004744	Body;Body;Body;Body;Body;Body	N_Shore
MAC	LN_14	cg14030836	0.00315354	0.0655261	II	1	6032409	F				S_Shelf
MAC	LN_14	cg14037463	0.000709379	0.267872	II	4	31698573	R
MAC	LN_14	cg14051236	0.00150744	0.102411	II	7	162829898	F
MAC	LN_14	cg14052945	0.00351008	-0.14187	II	X	35347888	F
MAC	LN_14	cg14060471	0.00206074	-0.0642902	II	16	78093398	F	WDR45L	ENSMMUT00000030682	3'UTR	Island
MAC	LN_14	cg14084448	0.00360482	-0.187523	II	X	100200054	R
MAC	LN_14	cg14087413	0.00209241	0.194228	II	15	41675173	F				N_Shore
MAC	LN_14	cg14089503	0.0048919	0.248734	II	8	38348387	R	RAB11FIP1;RAB11FIP1	ENSMMUT00000004555;ENSMMUT00000004556	Body;Body	N_Shore
MAC	LN_14	cg14166880	0.00158345	-0.0587963	II	5	7484808	R
MAC	LN_14	cg14221617	0.00181699	0.131016	II	15	39016199	R	ALDH1B1	ENSMMUT00000018324	1stExon
MAC	LN_14	cg14257429	0.00331966	0.0928896	II	15	22318869	F
MAC	LN_14	cg14268223	0.000265367	0.0580173	II	15	44194545	F	DNAJA1;DNAJA1;APTX	ENSMMUT00000010841;ENSMMUT00000010840;ENSMMUT00000010837	Body;Body;TSS1500	N_Shore
MAC	LN_14	cg14275593	0.00181509	0.139582	II	15	95773697	F
MAC	LN_14	cg14423702	0.00430622	0.0971338	II	1	118752171	R	CASQ2	ENSMMUT00000012534	TSS1500
MAC	LN_14	cg14443182	0.00434344	0.122194	II	15	42549356	R	DNAJB5;DNAJB5;DNAJB5	ENSMMUT00000046372;ENSMMUT00000046374;ENSMMUT00000032226	Body;Body;Body
MAC	LN_14	cg14455421	0.000242561	0.107117	II	16	54256982	F	ASB16	ENSMMUT00000023695	TSS1500
MAC	LN_14	cg14486995	0.00457006	0.070417	II	16	48420934	F
MAC	LN_14	cg14552508	0.00247732	0.185155	II	13	8572555	R
MAC	LN_14	cg14565014	0.00474037	0.127403	II	11	6423556	R	TAPBPL	ENSMMUT00000020016	Body	N_Shore
MAC	LN_14	cg14566437	0.000584592	-0.100809	II	6	130377343	R	VDAC1	ENSMMUT00000022810	3'UTR
MAC	LN_14	cg14625040	0.00212247	0.101551	II	13	6157221	R
MAC	LN_14	cg14632899	0.000137718	0.122662	II	14	11174858	R	CHRM1	ENSMMUT00000024303	Body
MAC	LN_14	cg14773523	0.00154121	-0.217564	II	2	18339715	R	MINA;MINA	ENSMMUT00000047121;ENSMMUT00000025117	TSS1500;TSS1500	S_Shore
MAC	LN_14	cg14781635	0.00058585	-0.0583438	I	8	79328104	R	ZFHX4;ZFHX4	ENSMMUT00000027272;ENSMMUT00000027274	Body;1stExon
MAC	LN_14	cg14791054	0.00213589	0.202472	II	7	81030841	F	ALDH1A3;ALDH1A3	ENSMMUT00000009321;ENSMMUT00000009324	Body;Body
MAC	LN_14	cg14989316	0.000364606	0.145748	II	9	58074569	F
MAC	LN_14	cg15044957	0.00139189	-0.0608856	I	14	41757662	R				Island
MAC	LN_14	cg15089491	0.000917483	0.142607	II	2	132383386	F
MAC	LN_14	cg15145767	0.00317582	0.10471	II	2	86149399	F	SEMA3B;SEMA3B	ENSMMUT00000028302;ENSMMUT00000028303	TSS1500;TSS1500
MAC	LN_14	cg15159060	0.00237698	0.137462	II	14	41548404	R
MAC	LN_14	cg15160686	0.00240061	0.0655373	II	1	26874462	F
MAC	LN_14	cg15204945	0.00119747	0.129866	II	19	45543140	R	SYCN	ENSMMUT00000019518	Body	N_Shore
MAC	LN_14	cg15239145	0.00155474	-0.0938609	II	13	133980798	R				S_Shore
MAC	LN_14	cg15262954	0.0049423	0.111233	I	10	772655	F	PRIC285	ENSMMUT00000008486	1stExon	Island
MAC	LN_14	cg15420678	0.00477956	0.104143	II	4	43848575	R
MAC	LN_14	cg15488009	0.00285755	-0.0779048	I	19	427937	R	FSTL3	ENSMMUT00000030333	Body	Island
MAC	LN_14	cg15537567	0.000250467	-0.0586434	II	5	17753274	F
MAC	LN_14	cg15539944	0.000652845	0.0908783	II	11	54824540	R	AGAP2;AGAP2	ENSMMUT00000033343;ENSMMUT00000033344	Body;Body	N_Shore
MAC	LN_14	cg15629311	0.00206204	-0.0773178	I	11	85239895	F	PLXND1;PLXND1	ENSMMUT00000004352;ENSMMUT00000017865	Body;Body	N_Shelf
MAC	LN_14	cg15647311	0.00412559	0.0801748	II	19	12448501	F				S_Shelf
MAC	LN_14	cg15650161	0.00275839	0.172	II	9	53074070	F	CDHR1;CDHR1	ENSMMUT00000000948;ENSMMUT00000000949	Body;Body
MAC	LN_14	cg15697257	0.000896246	0.185154	II	6	147114011	F	SYNPO;SYNPO;SYNPO	ENSMMUT00000040821;ENSMMUT00000029082;ENSMMUT00000029084	Body;Body;TSS200
MAC	LN_14	cg15722952	0.00260246	0.0705354	II	2	187418129	R	C3ORF21	ENSMMUT00000018361	Body
MAC	LN_14	cg15752885	0.000679105	-0.104344	II	3	195534479	R	PTPRN2	ENSMMUT00000032098	Body
MAC	LN_14	cg15759721	0.00313845	0.256736	II	16	44086561	F	mml-mir-21	ENSMMUT00000036790	1stExon
MAC	LN_14	cg15764067	0.00495553	-0.0862499	II	17	7474877	F				S_Shelf
MAC	LN_14	cg15771200	0.00129794	0.097908	II	11	49470603	F	KRT85	ENSMMUT00000025605	TSS200	S_Shore
MAC	LN_14	cg15839752	0.00344723	0.151125	II	11	7005668	F	GPR162;GPR162;GPR162	ENSMMUT00000024023;ENSMMUT00000047296;ENSMMUT00000007308	Body;1stExon;1stExon	S_Shore
MAC	LN_14	cg15989608	0.00394856	0.234879	II	4	31212405	R	TNF	ENSMMUT00000012362	3'UTR	N_Shelf
MAC	LN_14	cg16179125	0.000401145	-0.0874579	I	10	5520594	R	CTSZ	ENSMMUT00000021579	1stExon	Island
MAC	LN_14	cg16206344	0.00332475	0.151455	II	4	162776508	F				S_Shore
MAC	LN_14	cg16219271	0.00384057	-0.0710536	II	X	4739737	F
MAC	LN_14	cg16225011	0.00253198	-0.0953937	II	7	86405178	R	JPH4;JPH4;JPH4	ENSMMUT00000005893;ENSMMUT00000005892;ENSMMUT00000005894	Body;Body;Body	N_Shore
MAC	LN_14	cg16284000	0.000346469	0.109803	II	8	21710308	F	GFRA2;GFRA2	ENSMMUT00000032868;ENSMMUT00000039115	Body;Body
MAC	LN_14	cg16292885	0.00467197	0.125194	II	6	1229573	R				N_Shore
MAC	LN_14	cg16295030	0.00492523	0.076071	II	1100000000000	1014	R
MAC	LN_14	cg16328319	0.00438938	0.0806074	II	8	83903806	R	FABP9	ENSMMUT00000028270	TSS200
MAC	LN_14	cg16409562	0.00273701	0.0555436	I	7	83729582	R	NDRG2;NDRG2;NDRG2	ENSMMUT00000029178;ENSMMUT00000029177;ENSMMUT00000029181	Body;Body;Body
MAC	LN_14	cg16477774	0.00105256	-0.0699707	I	14	8866113	R	LTBP3;LTBP3	ENSMMUT00000033034;ENSMMUT00000033036	1stExon;1stExon	S_Shore
MAC	LN_14	cg16495873	0.00175641	-0.0991375	II	8	79173921	R	ZFHX4;ZFHX4	ENSMMUT00000027272;ENSMMUT00000027273	Body;TSS1500
MAC	LN_14	cg16538366	0.00494377	-0.0971306	II	20	3669373	R	NLRC3	ENSMMUT00000010592	Body
MAC	LN_14	cg16551468	0.00429632	-0.0649368	II	X	100360092	F
MAC	LN_14	cg16592378	0.000499615	0.107579	II	14	124772754	F
MAC	LN_14	cg16651877	0.00169914	0.130666	II	1	47740273	F				S_Shelf
MAC	LN_14	cg16653138	0.000399875	0.108673	I	1	5119022	F	PRKCZ	ENSMMUT00000026588	Body	Island
MAC	LN_14	cg16657479	0.00383509	-0.151584	II	14	71817314	R
MAC	LN_14	cg16760971	0.00408509	-0.0818382	II	12	35705368	R
MAC	LN_14	cg16763316	0.000365554	-0.094023	II	1100000000000	607	R
MAC	LN_14	cg16785000	0.00468479	-0.303969	II	4	96150205	F
MAC	LN_14	cg16798537	0.00384208	0.171174	II	20	65200704	R	CDH16;CDH16	ENSMMUT00000023499;ENSMMUT00000023498	Body;Body
MAC	LN_14	cg16806213	9.55e-05	-0.16857	II	11	22855002	F	C2CD5	ENSMMUT00000009295	TSS1500	S_Shore
MAC	LN_14	cg16871520	0.00257945	0.16044	II	2	83972281	R	BAP1	ENSMMUT00000023865	Body	S_Shore
MAC	LN_14	cg16874617	0.00154195	0.103309	II	9	67775239	F	HKDC1;HKDC1;HKDC1	ENSMMUT00000005450;ENSMMUT00000005452;ENSMMUT00000005451	Body;Body;Body	Island
MAC	LN_14	cg17074575	0.00143141	-0.172079	II	2	51080666	R	JAGN1	ENSMMUT00000025687	TSS1500	S_Shore
MAC	LN_14	cg17114866	8.76e-06	-0.0945018	II	19	41082199	R
MAC	LN_14	cg17123334	0.00122841	0.148927	II	5	4161952	R
MAC	LN_14	cg17200690	9.11e-05	0.108546	II	4	32992428	R	B3GALT4	ENSMMUT00000005483	1stExon	S_Shore
MAC	LN_14	cg17232254	0.000458038	-0.0914373	II	9	74102000	F	JMJD1C	ENSMMUT00000024916	3'UTR
MAC	LN_14	cg17288471	0.00186897	0.0927499	II	13	20529046	F
MAC	LN_14	cg17327067	4.68e-05	0.0922824	II	8	146580833	F	PLEC;PLEC	ENSMMUT00000038781;ENSMMUT00000038783	TSS1500;Body	S_Shore
MAC	LN_14	cg17345741	0.00391265	0.0672488	II	7	132124585	F
MAC	LN_14	cg17362661	0.00354108	0.151833	II	13	99534656	F	ENSMMUG00000030709;AFF3;AFF3;AFF3	ENSMMUT00000043231;ENSMMUT00000032139;ENSMMUT00000032138;ENSMMUT00000032137	Body;Body;Body;Body	Island
MAC	LN_14	cg17399545	0.00435096	0.111421	II	11	89706760	F	KITLG;KITLG	ENSMMUT00000006384;ENSMMUT00000006385	Body;Body	N_Shore
MAC	LN_14	cg17401106	0.00292978	0.11178	II	10	36999069	F	ADAM33;ADAM33;ADAM33	ENSMMUT00000031058;ENSMMUT00000044546;ENSMMUT00000044544	Body;Body;Body	N_Shelf
MAC	LN_14	cg17418055	0.00492126	0.087472	II	10	33098540	R	DEFB124	ENSMMUT00000007214	TSS200	S_Shore
MAC	LN_14	cg17426969	0.00488345	-0.280962	II	17	7870529	R	PAN3;PAN3	ENSMMUT00000031686;ENSMMUT00000043450	Body;Body
MAC	LN_14	cg17489312	0.00209368	0.0891578	II	1	12370441	F	SPSB1;ENSMMUG00000032263	ENSMMUT00000020909;ENSMMUT00000029751	Body;Body
MAC	LN_14	cg17573292	0.00448155	-0.0568457	I	5	19563701	F	SOD3	ENSMMUT00000003714	1stExon	Island
MAC	LN_14	cg17624368	0.000113348	0.187248	I	16	4679583	F	MINK1;MINK1;MINK1	ENSMMUT00000003421;ENSMMUT00000003419;ENSMMUT00000003420	Body;Body;Body
MAC	LN_14	cg17654660	0.00429567	-0.0941668	I	6	173883904	R	PRR7;RGS14;RGS14;RGS14	ENSMMUT00000032219;ENSMMUT00000040612;ENSMMUT00000027839;ENSMMUT00000040610	Body;5'UTR;5'UTR;5'UTR
MAC	LN_14	cg17732038	0.00181791	0.0683021	II	6	31721482	F				S_Shelf
MAC	LN_14	cg17753789	0.000584348	0.227198	II	9	57803963	R	ZMIZ1;ZMIZ1	ENSMMUT00000012285;ENSMMUT00000012284	Body;Body
MAC	LN_14	cg17778288	0.00212554	0.134548	II	12	101426701	R	RAB17	ENSMMUT00000016936	Body
MAC	LN_14	cg17806989	0.00177468	-0.224285	II	17	4730765	F	RNF17;RNF17	ENSMMUT00000043475;ENSMMUT00000020485	TSS200;TSS200
MAC	LN_14	cg17819085	0.00468727	0.249714	II	1	222034912	R
MAC	LN_14	cg17825294	0.00489357	0.0633287	II	4	36186683	R
MAC	LN_14	cg17929645	0.00461094	-0.114517	I	1	212146564	R				Island
MAC	LN_14	cg17949147	0.00119228	0.067317	II	4	33692335	R
MAC	LN_14	cg18028470	0.00231618	0.234381	II	1	29436788	F	PIGV;PIGV;PIGV	ENSMMUT00000017808;ENSMMUT00000047460;ENSMMUT00000047459	Body;Body;Body	S_Shelf
MAC	LN_14	cg18062064	0.00362743	0.0548825	II	10	27579806	R	C10H20ORF118	ENSMMUT00000002950	TSS200
MAC	LN_14	cg18100586	0.00360763	0.069752	II	8	69503634	F	MCMDC2	ENSMMUT00000029758	Body	S_Shore
MAC	LN_14	cg18134731	0.00247184	-0.0519338	II	3	139566442	F	RSBN1L;RSBN1L	ENSMMUT00000012582;ENSMMUT00000042015	Body;Body
MAC	LN_14	cg18159184	0.000669101	0.0917302	II	6	150537766	R
MAC	LN_14	cg18215454	0.00102429	0.072258	II	4	162775112	R				S_Shore
MAC	LN_14	cg18219562	0.00175752	-0.27015	II	16	53715082	F
MAC	LN_14	cg18220380	0.000780609	-0.0558018	I	8	143678486	R	DENND3	ENSMMUT00000019060	Body
MAC	LN_14	cg18244362	0.00195407	0.171745	II	8	21740998	R
MAC	LN_14	cg18255426	0.000950821	-0.099533	II	7	133008926	R	SMOC1	ENSMMUT00000024514	TSS1500	N_Shore
MAC	LN_14	cg18273464	0.00462436	-0.118455	II	3	43633282	F	TNRC18	ENSMMUT00000011491	1stExon	Island
MAC	LN_14	cg18323095	0.00423809	-0.127947	II	7	40591949	R				N_Shore
MAC	LN_14	cg18374914	0.00457515	0.0621229	II	6	153452630	R
MAC	LN_14	cg18380975	0.00499783	-0.0569748	II	4	33950265	R	C6ORF1	ENSMMUT00000027437	TSS1500	Island
MAC	LN_14	cg18422853	5.75e-05	-0.310267	II	7	8842797	R	TJP1;TJP1;TJP1;TJP1;TJP1	ENSMMUT00000025122;ENSMMUT00000025123;ENSMMUT00000040935;ENSMMUT00000040933;ENSMMUT00000040929	Body;Body;Body;Body;Body
MAC	LN_14	cg18603538	8.66e-05	0.175616	II	3	165805609	F	LEP	ENSMMUT00000007488	Body
MAC	LN_14	cg18625303	0.00171944	-0.0683938	II	13	26956873	F
MAC	LN_14	cg18770763	0.00106613	0.115765	II	14	536949	F	EPS8L2	ENSMMUT00000024581	Body	S_Shelf
MAC	LN_14	cg18787420	0.00192268	0.0941659	II	10	32851148	F	BCL2L1	ENSMMUT00000008370	1stExon	S_Shore
MAC	LN_14	cg18827787	0.000600518	0.153051	II	18	57555636	R	ENSMMUG00000000305	ENSMMUT00000000444	TSS1500
MAC	LN_14	cg18906360	0.000723574	-0.0689151	II	7	123183313	F	PCNXL4;DHRS7;DHRS7;DHRS7;DHRS7	ENSMMUT00000039826;ENSMMUT00000003616;ENSMMUT00000039825;ENSMMUT00000003614;ENSMMUT00000039824	Body;TSS1500;TSS1500;Body;TSS1500	S_Shore
MAC	LN_14	cg18988110	0.00150029	0.144379	II	16	32171699	F	PRR15L	ENSMMUT00000004699	TSS1500
MAC	LN_14	cg19015997	0.00366992	0.10898	II	3	113621942	F	SCIN;SCIN	ENSMMUT00000001258;ENSMMUT00000001256	Body;Body	N_Shore
MAC	LN_14	cg19023977	0.00485114	0.14644	I	6	92156954	R	ELL2	ENSMMUT00000007483	Body
MAC	LN_14	cg19192065	0.00131173	0.184207	II	9	91071388	F
MAC	LN_14	cg19212550	0.00240921	0.20516	II	9	99610223	R	DNMBP	ENSMMUT00000033449	Body	N_Shore
MAC	LN_14	cg19247005	0.000355063	-0.0509649	II	3	48780512	F
MAC	LN_14	cg19303305	0.000657995	0.176749	II	5	492690	R	HTRA3;HTRA3	ENSMMUT00000042459;ENSMMUT00000031900	Body;Body
MAC	LN_14	cg19357094	0.00197856	-0.127876	II	16	76744514	R	SLC38A10;SLC38A10	ENSMMUT00000040891;ENSMMUT00000004649	Body;Body
MAC	LN_14	cg19393605	0.00076951	0.0760618	I	8	145725478	F
MAC	LN_14	cg19460792	0.000441503	0.114844	II	7	25703947	F
MAC	LN_14	cg19639560	0.00210481	-0.0608204	II	16	6755827	R	SLC16A11;SLC16A11	ENSMMUT00000029793;ENSMMUT00000029794	1stExon;1stExon	Island
MAC	LN_14	cg19668234	0.0002737	-0.25365	II	2	89804839	R	PRSS50	ENSMMUT00000029901	TSS200	Island
MAC	LN_14	cg19846389	0.00203561	0.159209	II	16	51658254	F
MAC	LN_14	cg19859193	0.00179577	0.136096	II	16	76876119	F				N_Shore
MAC	LN_14	cg19865770	0.0022961	0.124134	II	1	148949134	R
MAC	LN_14	cg19872095	0.000341256	0.126382	II	1	40337500	F	ZC3H12A	ENSMMUT00000014442	1stExon	S_Shore
MAC	LN_14	cg19890739	0.00379748	-0.18178	II	20	83853459	F	GINS2	ENSMMUT00000028973	TSS1500	S_Shore
MAC	LN_14	cg20018992	0.00469141	0.16058	II	1100000000000	3714	R
MAC	LN_14	cg20100545	0.00418809	0.108651	II	19	18901957	R
MAC	LN_14	cg20116935	0.00257743	0.159468	II	2	86152056	R
MAC	LN_14	cg20176648	0.00123582	0.142093	II	3	95311671	R	AQP1;AQP1	ENSMMUT00000016482;ENSMMUT00000042204	TSS1500;TSS1500	S_Shore
MAC	LN_14	cg20199347	0.00254919	0.113224	II	12	14129523	F	RND3;RND3	ENSMMUT00000022553;ENSMMUT00000045350	TSS1500;TSS1500	S_Shore
MAC	LN_14	cg20330447	8.63e-05	0.230436	II	4	31206630	R	LTA;LTA	ENSMMUT00000012358;ENSMMUT00000012357	TSS200;TSS1500
MAC	LN_14	cg20353780	0.00296267	-0.148518	II	11	119107041	R
MAC	LN_14	cg20380768	0.0034734	0.166396	II	3	167876299	R	ENSMMUG00000009499;ENSMMUG00000009499	ENSMMUT00000041796;ENSMMUT00000041795	TSS1500;TSS1500	N_Shore
MAC	LN_14	cg20446641	0.00478519	0.0628225	II	14	7971688	R	PELI3;PELI3;PELI3	ENSMMUT00000004783;ENSMMUT00000004784;ENSMMUT00000004787	Body;Body;Body	Island
MAC	LN_14	cg20494779	0.00175093	0.0585681	II	18	906349	R
MAC	LN_14	cg20504417	0.0023426	-0.105257	II	8	104937163	R
MAC	LN_14	cg20559943	0.000568666	0.0576558	II	5	177002614	F
MAC	LN_14	cg20572153	0.00434889	0.137528	II	16	9778675	R	GAS7	ENSMMUT00000025413	Body
MAC	LN_14	cg20597215	0.00481392	0.118011	II	14	14375219	F	OR4D6	ENSMMUT00000019813	1stExon
MAC	LN_14	cg20682639	0.000998918	0.207457	II	6	31878873	F	PDZD2;PDZD2	ENSMMUT00000019585;ENSMMUT00000041891	TSS200;TSS200
MAC	LN_14	cg20712808	0.00174766	0.0555681	II	16	34610329	F
MAC	LN_14	cg20752831	0.00173588	0.110293	II	10	19677469	R				N_Shelf
MAC	LN_14	cg20896233	0.00354006	0.0619345	II	12	49370568	F				Island
MAC	LN_14	cg20921479	0.00365654	0.103482	II	13	59266693	R
MAC	LN_14	cg20965815	0.00446447	0.0981447	II	4	30525330	F	DPCR1	ENSMMUT00000026170	1stExon	N_Shelf
MAC	LN_14	cg20971407	0.00134918	0.261635	II	2	56053418	R	BHLHE40	ENSMMUT00000020459	Body	N_Shore
MAC	LN_14	cg20991819	0.0038719	0.187312	II	1	151986021	F
MAC	LN_14	cg20993403	0.00328646	0.162321	II	10	28408943	R	EPB41L1;EPB41L1;EPB41L1	ENSMMUT00000044828;ENSMMUT00000044830;ENSMMUT00000044827	Body;Body;Body
MAC	LN_14	cg20994118	3.16e-05	0.134957	II	1	160795352	R	CAMK1G	ENSMMUT00000004762	Body
MAC	LN_14	cg21009265	0.000208492	0.053637	II	14	25738310	R				S_Shore
MAC	LN_14	cg21062760	0.00325109	0.127599	II	19	42196457	F	ZBTB32;ZBTB32	ENSMMUT00000003370;ENSMMUT00000003375	Body;Body	N_Shore
MAC	LN_14	cg21120249	0.00307314	0.117974	II	15	1232528	F	ABCA2	ENSMMUT00000030167	Body	S_Shore
MAC	LN_14	cg21376570	0.00134071	-0.095339	II	5	4628786	R	OTOP1	ENSMMUT00000003946	Body
MAC	LN_14	cg21386904	0.00135829	0.126286	II	4	31694335	R				S_Shore
MAC	LN_14	cg21421270	0.00445708	0.175549	II	1	200115131	F
MAC	LN_14	cg21448513	0.000785651	0.220028	II	8	58795838	F
MAC	LN_14	cg21454777	0.000779109	0.0590516	II	10	57879489	F	TMEM90B	ENSMMUT00000022276	3'UTR
MAC	LN_14	cg21486195	0.000463383	-0.110575	II	11	34241773	F	ALG10B;ENSMMUG00000032893	ENSMMUT00000001718;ENSMMUT00000048627	Body;TSS1500	S_Shelf
MAC	LN_14	cg21513316	0.000785775	0.0613933	II	7	164349608	R	mml-mir-410;mml-mir-656	ENSMMUT00000048461;ENSMMUT00000048613	1stExon;TSS1500
MAC	LN_14	cg21554886	0.00454432	0.065249	II	12	105154430	F	HDLBP;HDLBP	ENSMMUT00000006688;ENSMMUT00000006686	Body;Body
MAC	LN_14	cg21569398	0.00459987	0.0843515	II	6	33961284	F	ADAMTS12	ENSMMUT00000022799	Body
MAC	LN_14	cg21640603	0.00098954	0.0749797	II	19	11023525	R	DOCK6	ENSMMUT00000013048	3'UTR	S_Shore
MAC	LN_14	cg21646199	0.000860617	-0.0712494	II	1	118822225	R	NHLH2	ENSMMUT00000012535	Body	Island
MAC	LN_14	cg21650436	0.0018518	0.149001	II	11	45889612	R	ADCY6;ADCY6	ENSMMUT00000008751;ENSMMUT00000008753	Body;Body
MAC	LN_14	cg21786808	0.000676504	0.163205	II	1	86545143	F
MAC	LN_14	cg21813905	0.00278913	0.124915	II	1100000000000	29425	R	GRINA;GRINA	ENSMMUT00000000656;ENSMMUT00000000657	3'UTR;3'UTR
MAC	LN_14	cg21892111	0.00272729	-0.0538263	II	5	82191953	F	GPRIN3	ENSMMUT00000010978	Body
MAC	LN_14	cg21910673	0.00328014	0.0928494	II	2	166557414	R
MAC	LN_14	cg21992507	0.000998238	-0.0697442	II	14	65411592	F	OR2AG2	ENSMMUT00000015053	1stExon
MAC	LN_14	cg22043118	0.00432109	0.209023	II	6	111984038	F	TICAM2	ENSMMUT00000021184	3'UTR
MAC	LN_14	cg22116492	0.0017531	0.0828736	II	3	154047731	F	MET	ENSMMUT00000009490	Body
MAC	LN_14	cg22219450	0.000258454	0.147366	II	14	37596260	F	ABTB2	ENSMMUT00000030464	Body
MAC	LN_14	cg22306038	0.00240729	0.183477	II	16	35010742	F	ENSMMUG00000030175	ENSMMUT00000041832	TSS1500
MAC	LN_14	cg22329265	0.00434007	0.0707731	II	10	32726206	F	FOXS1	ENSMMUT00000001383	5'UTR	N_Shore
MAC	LN_14	cg22337920	0.00326918	0.125039	II	3	195599969	F	PTPRN2	ENSMMUT00000032098	Body
MAC	LN_14	cg22358276	0.00370345	-0.0666434	II	4	157975880	F	ENSMMUG00000029365;AGPAT4;AGPAT4	ENSMMUT00000028076;ENSMMUT00000008596;ENSMMUT00000008594	Body;Body;Body	N_Shore
MAC	LN_14	cg22460204	0.00145284	0.142822	II	1100000000000	1062	F
MAC	LN_14	cg22612642	0.000507435	0.153236	II	6	133398042	F
MAC	LN_14	cg22647929	0.00443804	0.220037	II	8	10012077	F	SOX7	ENSMMUT00000014211	Body	S_Shore
MAC	LN_14	cg22672496	0.00139805	-0.150309	II	16	75821331	F	RNF213	ENSMMUT00000007679	Body
MAC	LN_14	cg22708818	0.00275841	0.110877	II	13	26253632	R	GPR113;GPR113	ENSMMUT00000006226;ENSMMUT00000006228	Body;Body
MAC	LN_14	cg22714601	0.00365855	-0.0933835	II	5	58832849	R
MAC	LN_14	cg22738642	0.00260716	0.160901	II	11	39654577	R
MAC	LN_14	cg22767001	0.00223349	-0.0946039	II	6	8854888	R
MAC	LN_14	cg22778014	0.00192811	0.224033	II	5	101801835	F	COL25A1;COL25A1	ENSMMUT00000024884;ENSMMUT00000024885	Body;Body
MAC	LN_14	cg22790839	0.0049629	0.118824	II	6	154853001	R
MAC	LN_14	cg22907295	0.00126559	0.0919563	II	14	83219544	F	DLG2	ENSMMUT00000043823	Body
MAC	LN_14	cg22950831	0.00396163	0.120842	II	9	126483324	R				N_Shelf
MAC	LN_14	cg23000950	0.00203757	0.0590375	II	7	26818226	F	FBN1;FBN1	ENSMMUT00000006021;ENSMMUT00000006025	Body;Body
MAC	LN_14	cg23097499	0.000157521	0.199315	II	1	15278417	R	ICP75TNFR	ENSMMUT00000011662	TSS1500	N_Shore
MAC	LN_14	cg23105827	0.00396426	0.133343	II	1	19015956	R
MAC	LN_14	cg23188331	0.00291639	-0.269406	II	19	8583604	F	ADAMTS10;ADAMTS10	ENSMMUT00000015545;ENSMMUT00000023636	Body;Body	S_Shelf
MAC	LN_14	cg23204396	0.0001409	0.239036	II	4	31215200	F	ENSMMUG00000008851	ENSMMUT00000012373	TSS1500	N_Shore
MAC	LN_14	cg23245835	0.00424141	0.120373	II	6	173086398	F	GPRIN1	ENSMMUT00000018649	TSS200	S_Shelf
MAC	LN_14	cg23259289	0.00212189	0.0565285	II	16	12730205	F	RICH2;RICH2;RICH2	ENSMMUT00000031675;ENSMMUT00000005801;ENSMMUT00000042189	Body;Body;Body
MAC	LN_14	cg23289779	0.00437196	-0.0660733	II	8	27016643	F	ADRA1A;ADRA1A;ADRA1A;ADRA1A;ADRA1A	ENSMMUT00000032513;ENSMMUT00000032514;ENSMMUT00000032516;ENSMMUT00000032517;ENSMMUT00000032512	Body;Body;Body;Body;Body	N_Shore
MAC	LN_14	cg23325999	0.00490394	0.103624	II	19	5127559	F	PTPRS;PTPRS;PTPRS;PTPRS;PTPRS	ENSMMUT00000016761;ENSMMUT00000016755;ENSMMUT00000016757;ENSMMUT00000016759;ENSMMUT00000016763	Body;Body;Body;Body;Body	S_Shore
MAC	LN_14	cg23331421	0.00331443	-0.0584066	I	19	36866987	R	ZNF536	ENSMMUT00000012091	Body	Island
MAC	LN_14	cg23502883	0.00451574	0.156672	II	7	73269422	F
MAC	LN_14	cg23515619	0.00250676	0.0538267	II	16	59067208	R				N_Shelf
MAC	LN_14	cg23532454	0.00396924	0.0783204	II	7	138560092	R	JDP2;JDP2	ENSMMUT00000039657;ENSMMUT00000003966	Body;Body
MAC	LN_14	cg23566793	0.000948075	0.129751	II	1100000000000	733	R
MAC	LN_14	cg23666299	0.00255476	0.170675	II	4	97829901	F
MAC	LN_14	cg23762632	0.00109099	0.163601	II	4	28716686	R	ZNF311;ZNF311	ENSMMUT00000009125;ENSMMUT00000041224	Body;Body
MAC	LN_14	cg23796329	0.00281464	0.086281	II	4	103118187	F
MAC	LN_14	cg23809424	0.00460943	0.195797	II	1	159965782	F	HHAT	ENSMMUT00000022642	Body
MAC	LN_14	cg23840812	0.00225669	-0.13515	II	1	214948446	R	PLD5	ENSMMUT00000006058	3'UTR
MAC	LN_14	cg23877734	0.00324576	0.117824	II	4	31693121	R				S_Shore
MAC	LN_14	cg23893346	0.00311076	0.126247	II	4	31824287	R	NOTCH4	ENSMMUT00000025955	Body
MAC	LN_14	cg23964375	0.00234428	0.159366	II	19	6337700	F	SLC25A41	ENSMMUT00000023212	5'UTR
MAC	LN_14	cg23974739	0.000469498	0.072936	II	6	6536479	R	SRD5A1	ENSMMUT00000018498	Body	S_Shelf
MAC	LN_14	cg24004139	0.003472	0.109877	II	1	28965450	F	AIM1L;AIM1L	ENSMMUT00000014317;ENSMMUT00000047468	TSS1500;Body
MAC	LN_14	cg24056232	0.00131835	-0.0630952	II	1	164292889	F
MAC	LN_14	cg24136292	0.00160826	-0.139138	II	14	56786036	R	INSC;INSC	ENSMMUT00000043992;ENSMMUT00000043993	Body;Body
MAC	LN_14	cg24192660	0.00107962	-0.169825	I	19	16888187	R	ANO8	ENSMMUT00000022806	Body	Island
MAC	LN_14	cg24300038	0.000686466	-0.0870319	II	17	93278604	R	PROZ;PROZ	ENSMMUT00000001483;ENSMMUT00000001482	Body;Body
MAC	LN_14	cg24414363	0.00192913	0.189238	II	10	85900454	R	CENPM;CENPM	ENSMMUT00000043962;ENSMMUT00000004751	Body;Body
MAC	LN_14	cg24450194	0.00378998	-0.12469	II	8	38290424	F	GPR124;GPR124	ENSMMUT00000004545;ENSMMUT00000004544	Body;Body	N_Shore
MAC	LN_14	cg24456165	0.0022781	0.126451	I	1	140110862	R	ENSMMUG00000031522	ENSMMUT00000045492	Body
MAC	LN_14	cg24503369	0.00406007	0.204371	II	13	40384336	F	SLC8A1;SLC8A1;SLC8A1;SLC8A1	ENSMMUT00000021753;ENSMMUT00000021754;ENSMMUT00000021755;ENSMMUT00000021757	Body;Body;Body;Body
MAC	LN_14	cg24537237	0.00224952	0.0877375	I	14	1045628	F	MUC5B;MUC5B;MUC5B	ENSMMUT00000014766;ENSMMUT00000014763;ENSMMUT00000014760	Body;Body;Body	Island
MAC	LN_14	cg24540603	0.000823434	0.111434	II	4	31215010	F	ENSMMUG00000008851	ENSMMUT00000012373	TSS1500	N_Shore
MAC	LN_14	cg24609819	0.000351914	0.0839757	II	9	86202120	R	PRKG1;PRKG1	ENSMMUT00000015166;ENSMMUT00000015165	Body;Body
MAC	LN_14	cg24644902	0.0033236	-0.0986882	I	9	61722304	F
MAC	LN_14	cg24705939	0.00243202	0.0830025	I	8	30805405	F	RBPMS;RBPMS	ENSMMUT00000000673;ENSMMUT00000000674	Body;Body
MAC	LN_14	cg24719489	0.00270247	0.214586	II	1	194621815	F	PBX1;PBX1	ENSMMUT00000026852;ENSMMUT00000015900	Body;Body
MAC	LN_14	cg24723476	0.00120668	-0.0574998	II	9	428650	F	DIP2C;DIP2C	ENSMMUT00000018906;ENSMMUT00000043395	Body;Body
MAC	LN_14	cg24791666	0.00305332	0.144633	II	2	97369859	R	CSRNP1;CSRNP1	ENSMMUT00000028349;ENSMMUT00000028348	Body;Body	S_Shelf
MAC	LN_14	cg24809269	0.0022379	0.257237	II	16	71606888	R	FAM100B	ENSMMUT00000005002	TSS1500	N_Shore
MAC	LN_14	cg24859986	0.00241767	0.0664561	II	1	86403657	F
MAC	LN_14	cg24899750	0.00452642	-0.0655872	II	10	50065699	R	SNRPB2	ENSMMUT00000020330	TSS1500	N_Shore
MAC	LN_14	cg24927800	0.00474588	-0.063379	I	12	83266243	R	DES	ENSMMUT00000025198	1stExon	Island
MAC	LN_14	cg24996605	0.00306098	0.0529527	I	13	134083701	R	ENSMMUG00000004177	ENSMMUT00000005935	Body	N_Shore
MAC	LN_14	cg25076881	0.000837716	0.145825	II	1	138049489	R
MAC	LN_14	cg25085755	0.00238195	0.0906396	II	6	136326884	R	NRG2;NRG2;NRG2;NRG2;NRG2;NRG2;NRG2	ENSMMUT00000014399;ENSMMUT00000014400;ENSMMUT00000014402;ENSMMUT00000014404;ENSMMUT00000041010;ENSMMUT00000014401;ENSMMUT00000041008	Body;Body;Body;Body;Body;Body;Body
MAC	LN_14	cg25091228	0.000303549	-0.0605565	II	6	66141381	R	PIK3R1;PIK3R1;PIK3R1	ENSMMUT00000016153;ENSMMUT00000016154;ENSMMUT00000016155	Body;Body;TSS200	S_Shelf
MAC	LN_14	cg25092473	0.00120531	0.0618862	II	2	146072532	R	GRK7	ENSMMUT00000010332	TSS1500	S_Shore
MAC	LN_14	cg25109031	0.00463338	-0.114916	II	14	51756365	R	ENSMMUG00000016060	ENSMMUT00000022588	Body
MAC	LN_14	cg25124402	0.000381677	0.16489	II	12	82082018	F	GPBAR1;GPBAR1	ENSMMUT00000032102;ENSMMUT00000032103	Body;5'UTR
MAC	LN_14	cg25137372	0.00363465	0.123722	II	11	97207569	R	HAL	ENSMMUT00000013013	TSS200
MAC	LN_14	cg25172968	0.00220776	0.109116	II	16	7153693	F	C17orf74	ENSMMUT00000021914	1stExon	N_Shore
MAC	LN_14	cg25220460	0.00345368	-0.0687147	I	8	125370207	R				Island
MAC	LN_14	cg25269247	0.0010539	0.0578248	I	16	54417437	F	SLC25A39	ENSMMUT00000025215	TSS1500	N_Shore
MAC	LN_14	cg25287708	0.00140525	0.15856	II	1	14634228	R	PTCHD2;PTCHD2	ENSMMUT00000022552;ENSMMUT00000022554	Body;Body	Island
MAC	LN_14	cg25336900	0.0029436	0.139927	II	2	86257209	R	SEMA3F;SEMA3F;SEMA3F	ENSMMUT00000046285;ENSMMUT00000046286;ENSMMUT00000014456	Body;Body;Body
MAC	LN_14	cg25357706	0.00238923	0.261545	II	2	43395668	R	ADCY5	ENSMMUT00000046852	Body
MAC	LN_14	cg25362050	0.000796051	0.127797	II	16	50435599	R	RARA	ENSMMUT00000017504	Body	N_Shore
MAC	LN_14	cg25387540	0.00367396	0.0733831	II	19	4537607	F
MAC	LN_14	cg25405452	0.000673206	0.192331	II	8	38722911	F	PPAPDC1B;PPAPDC1B	ENSMMUT00000028052;ENSMMUT00000039062	Body;Body	N_Shore
MAC	LN_14	cg25445707	0.00103515	0.0894682	II	2	89845301	R	ALS2CL;ALS2CL	ENSMMUT00000029895;ENSMMUT00000029896	Body;TSS200
MAC	LN_14	cg25481538	0.000602541	0.248877	II	11	120167474	F	HSPB8	ENSMMUT00000029873	5'UTR
MAC	LN_14	cg25490527	0.00217114	-0.16465	II	14	4678790	F	ANO1;ANO1;ANO1	ENSMMUT00000027734;ENSMMUT00000027733;ENSMMUT00000027732	1stExon;1stExon;1stExon	S_Shore
MAC	LN_14	cg25607121	0.00265189	-0.0643325	I	12	82734355	F	WNT10A	ENSMMUT00000024392	1stExon	S_Shore
MAC	LN_14	cg25634041	0.000827207	-0.0925009	II	2	101024194	F	SENP2	ENSMMUT00000018259	3'UTR
MAC	LN_14	cg25738340	0.00409645	0.121709	II	16	74434544	F				N_Shelf
MAC	LN_14	cg25787984	0.000877062	0.112284	II	14	59904756	F	DKK3;DKK3;DKK3	ENSMMUT00000032181;ENSMMUT00000032182;ENSMMUT00000032184	TSS1500;TSS1500;TSS1500	N_Shore
MAC	LN_14	cg25883149	0.00465119	0.22014	II	12	95736621	F	ENSMMUG00000034279	ENSMMUT00000050013	TSS200
MAC	LN_14	cg26034811	0.00082517	0.21063	II	7	168124337	R	ADSSL1	ENSMMUT00000023253	Body
MAC	LN_14	cg26072254	0.00313914	-0.0619179	II	1	211498787	R
MAC	LN_14	cg26090045	0.000501822	0.143794	II	16	65261066	F
MAC	LN_14	cg26199631	0.00362552	0.150874	II	12	102883925	F
MAC	LN_14	cg26301143	0.00260466	0.187793	II	4	52239961	R	TRAM2	ENSMMUT00000019263	Body
MAC	LN_14	cg26325912	0.00128235	0.186978	II	6	94292442	R
MAC	LN_14	cg26328687	0.00470218	0.173866	II	14	94900691	R
MAC	LN_14	cg26337841	0.000568392	0.134433	II	1	39731255	R	GRIK3	ENSMMUT00000013514	Body
MAC	LN_14	cg26358286	0.00225575	-0.0598273	I	4	45308868	F				Island
MAC	LN_14	cg26365147	0.00162645	0.131394	II	1	50397164	F
MAC	LN_14	cg26394308	0.00332362	0.160197	II	16	71411254	R	RNF157;SRP68;SRP68;SRP68;SRP68	ENSMMUT00000004997;ENSMMUT00000002525;ENSMMUT00000002524;ENSMMUT00000041006;ENSMMUT00000002526	Body;Body;Body;Body;Body	N_Shore
MAC	LN_14	cg26415216	0.000258684	0.0863843	II	X	45023709	F
MAC	LN_14	cg26449294	0.00112174	0.0766906	II	14	81725660	R	ENSMMUG00000007919	ENSMMUT00000011087	TSS1500
MAC	LN_14	cg26527984	0.00192837	0.124135	II	16	71079080	R	GALK1;GALK1	ENSMMUT00000030626;ENSMMUT00000041039	TSS1500;TSS1500	S_Shore
MAC	LN_14	cg26671848	0.000837977	0.136446	II	20	69445216	R
MAC	LN_14	cg26693439	0.000640412	0.0784844	II	5	13204747	F
MAC	LN_14	cg26710371	0.00031836	0.0757437	II	14	35620730	F	LDLRAD3	ENSMMUT00000009901	Body
MAC	LN_14	cg26968748	0.000542692	0.230094	II	20	87235720	R
MAC	LN_14	cg27147706	0.000510022	0.217871	I	1100000000000	672	F	ENSMMUG00000021150	ENSMMUT00000029752	TSS200
MAC	LN_14	cg27148452	0.00250216	0.0618995	II	19	50492733	R	ENSMMUG00000021469;ENSMMUG00000021469	ENSMMUT00000023995;ENSMMUT00000030221	Body;Body
MAC	LN_14	cg27362557	0.00033374	0.0607139	II	7	8426927	R
MAC	LN_14	cg27365991	0.00266655	0.243854	II	6	120085465	R
MAC	LN_14	cg27401116	0.000769593	-0.0547008	II	4	31788385	F	PPT2	ENSMMUT00000025915	Body	N_Shore
MAC	LN_14	cg27480819	0.00352086	0.0821376	II	11	23800598	R	SOX5	ENSMMUT00000028650	3'UTR
MAC	LN_14	cg27522154	0.00101125	0.141172	II	1	50807791	R				N_Shore
MAC	LN_14	cg27628961	0.00259582	-0.132621	II	1	40691577	R	MTF1	ENSMMUT00000032743	Body
MAC	LN_14	cg27635271	0.00248067	0.118597	II	7	54555576	R	IMP3;SNX33;SNX33	ENSMMUT00000022644;ENSMMUT00000022649;ENSMMUT00000022650	TSS1500;1stExon;TSS1500	S_Shore
MAC	LN_14	cg27636594	0.00121826	-0.0852431	II	3	87534860	F	VPS41;VPS41	ENSMMUT00000014022;ENSMMUT00000014021	Body;Body
MAC	LN_chronic	cg00027637	0.000699946	-0.0848473	II	1	143650846	R	ITPKB	ENSMMUT00000012084	Body
MAC	LN_chronic	cg00052246	0.000454427	0.107499	II	2	65160614	R	FOXP1;FOXP1;FOXP1;FOXP1;FOXP1	ENSMMUT00000011204;ENSMMUT00000004090;ENSMMUT00000004089;ENSMMUT00000004097;ENSMMUT00000004091	Body;Body;Body;Body;Body
MAC	LN_chronic	cg00149473	0.00168136	-0.116285	I	9	92167508	R				Island
MAC	LN_chronic	cg00155846	0.00402377	-0.0850692	II	15	3173982	F	OLFM1;OLFM1;OLFM1	ENSMMUT00000024612;ENSMMUT00000024608;ENSMMUT00000024609	Body;Body;Body	S_Shore
MAC	LN_chronic	cg00367396	0.00416131	-0.0728239	II	4	42597971	F	ENSMMUG00000005679	ENSMMUT00000007981	TSS1500	N_Shore
MAC	LN_chronic	cg00372375	0.000180648	0.234372	II	8	11817340	R	MFHAS1	ENSMMUT00000023473	1stExon	Island
MAC	LN_chronic	cg00383909	2.99e-05	-0.0620244	II	2	87451120	R	WDR6	ENSMMUT00000007942	TSS200	Island
MAC	LN_chronic	cg00539386	0.00420707	-0.0891971	I	10	37011141	R	ADAM33;ADAM33;ADAM33	ENSMMUT00000031058;ENSMMUT00000044546;ENSMMUT00000044544	Body;Body;Body	Island
MAC	LN_chronic	cg00850538	0.00317608	-0.141762	II	13	36325740	R				N_Shore
MAC	LN_chronic	cg00931201	0.00102087	-0.144815	II	X	13498320	R
MAC	LN_chronic	cg01015090	0.00274303	-0.0602612	I	19	230751	R	MADCAM1	ENSMMUT00000012012	1stExon	Island
MAC	LN_chronic	cg01020421	0.00289153	-0.153971	II	8	145002921	R	BAI1	ENSMMUT00000027931	Body	S_Shore
MAC	LN_chronic	cg01022370	0.000162556	0.145713	II	8	11817609	F	MFHAS1	ENSMMUT00000023473	1stExon	Island
MAC	LN_chronic	cg01182171	0.0016666	-0.120243	II	4	101830605	F
MAC	LN_chronic	cg01225525	0.0042191	-0.141139	II	5	155712999	F	TKTL2	ENSMMUT00000004790	1stExon	N_Shore
MAC	LN_chronic	cg01297013	0.00402881	-0.0622324	II	6	84950010	R				S_Shore
MAC	LN_chronic	cg01511828	0.00430803	-0.135308	II	18	52956712	R	CCBE1	ENSMMUT00000014557	TSS1500	S_Shore
MAC	LN_chronic	cg01802687	0.000397523	0.103965	II	1	2620935	R	MAEA;MAEA;MAEA	ENSMMUT00000011685;ENSMMUT00000011684;ENSMMUT00000011683	Body;Body;Body
MAC	LN_chronic	cg01821161	0.0021559	-0.142683	II	12	35750455	F				S_Shelf
MAC	LN_chronic	cg01834979	0.0019053	0.181084	II	1100000000000	177	R
MAC	LN_chronic	cg01884715	0.00370605	-0.0533319	II	16	70629522	R	GRB2;GRB2	ENSMMUT00000006720;ENSMMUT00000041059	Body;Body
MAC	LN_chronic	cg01970906	0.00481	0.126246	I	17	93329596	R	PCID2;PCID2;PCID2;CUL4A	ENSMMUT00000019355;ENSMMUT00000001490;ENSMMUT00000001486;ENSMMUT00000027103	5'UTR;5'UTR;5'UTR;TSS1500	Island
MAC	LN_chronic	cg01993952	0.00155642	-0.233148	II	8	17576152	R	MTUS1;MTUS1;MTUS1;MTUS1	ENSMMUT00000001621;ENSMMUT00000001623;ENSMMUT00000039129;ENSMMUT00000001622	Body;TSS200;Body;Body
MAC	LN_chronic	cg02173094	0.00171376	-0.274603	II	3	42812944	F	RADIL;RADIL	ENSMMUT00000015717;ENSMMUT00000042517	Body;Body	S_Shore
MAC	LN_chronic	cg02301528	0.00309031	-0.123173	II	1100000000000	2392	F	APOLD1	ENSMMUT00000009347	TSS1500
MAC	LN_chronic	cg02475131	0.000631215	-0.120194	II	3	93749865	F				N_Shore
MAC	LN_chronic	cg02657384	0.000143763	0.207061	II	12	64049463	R	SPATS2L;SPATS2L	ENSMMUT00000011323;ENSMMUT00000011324	Body;Body
MAC	LN_chronic	cg02854763	0.0020435	0.0619304	I	1	5228222	R	PRKCZ	ENSMMUT00000026588	Body	N_Shore
MAC	LN_chronic	cg02890044	0.00135431	0.0505155	II	1	203242245	R	SLC9C2	ENSMMUT00000012263	TSS1500
MAC	LN_chronic	cg03320947	0.00171071	-0.118984	II	1	96183687	F	TMED5;TMED5;TMED5	ENSMMUT00000023618;ENSMMUT00000046687;ENSMMUT00000046688	TSS1500;TSS1500;TSS1500	S_Shore
MAC	LN_chronic	cg03454353	0.00120909	-0.0970139	II	15	23069532	F	ZFP37	ENSMMUT00000002940	TSS1500	N_Shore
MAC	LN_chronic	cg03486689	0.00470648	-0.0855281	I	5	111792378	F	ENSMMUG00000030180	ENSMMUT00000041848	1stExon	Island
MAC	LN_chronic	cg03656099	0.00101676	-0.0685957	I	16	45085459	R	TBX2	ENSMMUT00000013773	Body	Island
MAC	LN_chronic	cg03805566	0.000258203	-0.133604	II	2	103135656	R	KLHL6;ENSMMUG00000031606	ENSMMUT00000031111;ENSMMUT00000029938	Body;Body
MAC	LN_chronic	cg03837963	0.00296381	0.154418	II	20	15275997	R	C20H16ORF45	ENSMMUT00000016882	Body
MAC	LN_chronic	cg03899721	0.000915557	0.0713054	I	8	11817891	F	MFHAS1	ENSMMUT00000023473	1stExon	Island
MAC	LN_chronic	cg03905094	0.000907443	-0.0746491	II	6	58406126	R	DEPDC1B	ENSMMUT00000025828	TSS1500	S_Shore
MAC	LN_chronic	cg04153241	0.00216449	-0.0837515	II	11	134254540	R	ZNF26	ENSMMUT00000019461	TSS1500	N_Shore
MAC	LN_chronic	cg04280119	7.82e-05	-0.209379	II	3	47398388	F	CNPY4	ENSMMUT00000018881	TSS1500	N_Shore
MAC	LN_chronic	cg04498775	0.00372718	-0.203239	II	3	3540874	R
MAC	LN_chronic	cg04520340	0.000814977	0.0711243	II	1	5118974	R	PRKCZ	ENSMMUT00000026588	Body	N_Shore
MAC	LN_chronic	cg04645123	7.35e-05	-0.224199	II	20	79677004	F
MAC	LN_chronic	cg04662595	0.000358497	-0.0720559	II	19	44956134	F	MAP4K1;EIF3K	ENSMMUT00000030444;ENSMMUT00000038522	TSS1500;TSS200	Island
MAC	LN_chronic	cg04847825	0.00211546	-0.190946	II	9	130084229	F
MAC	LN_chronic	cg04982308	0.00461012	-0.0826862	II	16	69635869	F				Island
MAC	LN_chronic	cg05369939	4.79e-05	0.0807776	II	20	1957797	F	TBL3;TBL3	ENSMMUT00000011122;ENSMMUT00000011124	Body;Body	S_Shelf
MAC	LN_chronic	cg05412210	0.00145911	-0.0728023	I	7	69888662	R				S_Shelf
MAC	LN_chronic	cg05582690	0.000893097	0.0582511	I	13	133848575	F				Island
MAC	LN_chronic	cg05656688	0.00231992	0.113023	I	1	27552121	R	RUNX3	ENSMMUT00000003439	Body	N_Shore
MAC	LN_chronic	cg05679093	0.00316943	-0.0914236	II	13	86784872	R				S_Shelf
MAC	LN_chronic	cg05704955	0.00408664	0.0697991	II	20	71911113	F	VAC14	ENSMMUT00000039240	Body
MAC	LN_chronic	cg05890550	0.00207725	-0.0647848	I	16	2609581	F
MAC	LN_chronic	cg05949181	0.00166102	-0.116371	II	10	82673935	R				S_Shelf
MAC	LN_chronic	cg06012016	0.000808607	0.056272	II	14	7006077	R	GPR152	ENSMMUT00000007724	1stExon	S_Shelf
MAC	LN_chronic	cg06518763	0.00450481	0.0994499	I	16	7603009	R	TMEM88	ENSMMUT00000011420	1stExon	Island
MAC	LN_chronic	cg06579481	0.000212994	-0.100769	II	3	142381443	F	ENSMMUG00000017868	ENSMMUT00000025110	Body	N_Shelf
MAC	LN_chronic	cg06977036	0.000374136	-0.07074	II	16	8752585	F				N_Shore
MAC	LN_chronic	cg07017800	0.000875847	-0.0653945	I	7	44913022	R	MAP2K1	ENSMMUT00000023660	TSS1500	Island
MAC	LN_chronic	cg07051718	0.0030819	-0.0804554	I	19	1207690	F	RPS15;RPS15	ENSMMUT00000004316;ENSMMUT00000038921	Body;Body	Island
MAC	LN_chronic	cg07473201	0.00120008	0.0864826	II	10	62448676	R	BID	ENSMMUT00000008420	Body	Island
MAC	LN_chronic	cg07654843	0.00401416	0.12075	II	1100000000000	4439	R
MAC	LN_chronic	cg07763179	3.17e-05	-0.0870526	II	17	31022620	F				Island
MAC	LN_chronic	cg07885778	0.00165407	-0.100859	II	14	62480615	R	ZNF143	ENSMMUT00000012237	TSS200	Island
MAC	LN_chronic	cg07929310	2.72e-05	-0.161621	II	20	83173133	R	KIAA0513	ENSMMUT00000016664	TSS1500	N_Shore
MAC	LN_chronic	cg07942995	0.00268713	-0.107918	II	19	63793089	R	ZSCAN1;ZSCAN1	ENSMMUT00000038296;ENSMMUT00000028846	Body;Body	S_Shore
MAC	LN_chronic	cg07980804	0.00261142	-0.0775335	II	18	49914062	R	TXNL1;WDR7;WDR7	ENSMMUT00000018111;ENSMMUT00000018119;ENSMMUT00000018117	TSS200;5'UTR;TSS200	Island
MAC	LN_chronic	cg08141806	0.00401286	-0.146173	II	11	118139042	R	FBXO21;FBXO21	ENSMMUT00000024578;ENSMMUT00000024576	TSS1500;TSS1500	S_Shore
MAC	LN_chronic	cg08156066	0.00267015	-0.0523996	I	10	55026704	R	PAX1	ENSMMUT00000027266	Body	Island
MAC	LN_chronic	cg08204843	0.0024294	-0.0772854	I	2	187899884	F
MAC	LN_chronic	cg08212545	0.00151934	-0.130706	II	20	29922688	R
MAC	LN_chronic	cg08393305	0.000454382	-0.0530595	II	14	110347550	F	FDXACB1;C14H11ORF1	ENSMMUT00000043716;ENSMMUT00000008351	1stExon;TSS1500	Island
MAC	LN_chronic	cg08475827	0.00135626	-0.0785735	II	12	15052866	F	RIF1;RIF1;RIF1	ENSMMUT00000012038;ENSMMUT00000012039;ENSMMUT00000012040	TSS1500;TSS1500;TSS1500	N_Shore
MAC	LN_chronic	cg08544331	0.0032315	0.201173	II	1	27544624	R	RUNX3	ENSMMUT00000003439	Body
MAC	LN_chronic	cg08605855	0.00431526	0.143152	II	3	130069759	R	C3H7ORF23;DMTF1	ENSMMUT00000015072;ENSMMUT00000015070	3'UTR;3'UTR
MAC	LN_chronic	cg08981228	0.00480264	-0.117124	II	4	97337459	R				N_Shore
MAC	LN_chronic	cg09378448	0.00144626	-0.101248	I	4	166790394	F
MAC	LN_chronic	cg09417011	0.00262652	-0.1079	II	1	57256365	R	SSBP3;SSBP3	ENSMMUT00000029500;ENSMMUT00000029499	Body;Body
MAC	LN_chronic	cg09462089	0.00186242	0.170761	I	20	56645976	F	PRSS54;PRSS54	ENSMMUT00000027327;ENSMMUT00000039302	TSS1500;TSS1500
MAC	LN_chronic	cg09545109	0.000279547	0.055114	II	2	86063053	F	CYB561D2;CYB561D2;NPRL2;NPRL2	ENSMMUT00000009809;ENSMMUT00000046307;ENSMMUT00000009806;ENSMMUT00000046306	Body;1stExon;TSS1500;TSS1500	N_Shore
MAC	LN_chronic	cg09581756	0.00268025	0.154505	II	1	14948086	F	NPPA;ENSMMUG00000032250	ENSMMUT00000010971;ENSMMUT00000047569	Body;TSS1500
MAC	LN_chronic	cg09859896	0.000259827	-0.158479	II	7	9755533	F				S_Shore
MAC	LN_chronic	cg10021411	0.00492437	-0.0932497	II	1	138477710	R
MAC	LN_chronic	cg10055580	0.00496011	0.0702905	II	16	32860140	F				S_Shelf
MAC	LN_chronic	cg10491452	0.00322517	-0.127822	II	1100000000000	1472	R
MAC	LN_chronic	cg10536349	0.00443338	-0.127965	II	16	35285293	R	SPAG9;SPAG9;SPAG9;SPAG9	ENSMMUT00000031700;ENSMMUT00000031704;ENSMMUT00000031703;ENSMMUT00000031706	5'UTR;Body;Body;Body
MAC	LN_chronic	cg10586147	0.00415157	0.0834751	II	9	91105228	F
MAC	LN_chronic	cg10600536	0.00294178	0.0760644	II	14	24525543	R	FAM180B	ENSMMUT00000006102	TSS200	S_Shelf
MAC	LN_chronic	cg10609068	0.000615468	-0.0779867	I	11	42225160	F	ANO6	ENSMMUT00000046884	TSS1500	N_Shore
MAC	LN_chronic	cg10767662	0.000720102	0.159	II	19	12690966	F				S_Shelf
MAC	LN_chronic	cg10950251	0.00402494	0.104221	II	1	165935563	R				N_Shelf
MAC	LN_chronic	cg11257193	0.000777816	-0.0835892	I	16	25356294	R	NSRP1;mml-mir-423	ENSMMUT00000016966;ENSMMUT00000036579	Body;1stExon
MAC	LN_chronic	cg11599981	0.00320148	0.118397	II	19	6384625	R	DENND1C	ENSMMUT00000007880	Body	Island
MAC	LN_chronic	cg11661534	5.39e-05	-0.0517132	II	2	77769499	R	FAM107A	ENSMMUT00000008717	Body	S_Shore
MAC	LN_chronic	cg11706083	0.000676184	0.0802731	II	11	109606658	R
MAC	LN_chronic	cg11737413	0.000324397	-0.21791	II	7	167709314	R				S_Shore
MAC	LN_chronic	cg11813497	0.0044971	0.144101	II	9	14612424	R
MAC	LN_chronic	cg12210527	0.00462973	-0.0776086	II	11	122430466	F	ENSMMUG00000031514;CAMKK2;CAMKK2;CAMKK2	ENSMMUT00000045472;ENSMMUT00000045467;ENSMMUT00000045468;ENSMMUT00000045466	Body;Body;Body;Body	S_Shore
MAC	LN_chronic	cg12412030	0.00153146	0.229563	II	18	5949029	R
MAC	LN_chronic	cg12595461	0.00243649	-0.197186	II	13	36760738	R	VIT;VIT;VIT	ENSMMUT00000001810;ENSMMUT00000043623;ENSMMUT00000001809	Body;Body;Body
MAC	LN_chronic	cg12645247	0.00116667	-0.0724206	I	14	61646079	F				Island
MAC	LN_chronic	cg12690119	0.00166396	0.0531744	II	2	146520807	R
MAC	LN_chronic	cg12772565	0.00497369	-0.149599	II	4	29387437	F				S_Shore
MAC	LN_chronic	cg12794992	0.00230899	-0.0747216	II	8	123551923	R
MAC	LN_chronic	cg12810084	0.000875584	-0.0548917	II	3	99039417	R	HOXA11	ENSMMUT00000018894	TSS1500	Island
MAC	LN_chronic	cg13354414	0.00169324	-0.0828126	II	3	128464652	R	ZNF804B;C7orf62	ENSMMUT00000022006;ENSMMUT00000022003	Body;TSS200
MAC	LN_chronic	cg13419330	0.00279151	0.0568818	II	2	50830785	F	IRAK2	ENSMMUT00000027998	Body
MAC	LN_chronic	cg13572771	6.24e-05	0.151056	II	7	131514943	R	RAD51B	ENSMMUT00000022310	Body
MAC	LN_chronic	cg13635299	0.00171537	0.140398	II	4	42314238	R
MAC	LN_chronic	cg14028143	0.000622292	0.103489	II	14	93335866	R	AMOTL1;AMOTL1;AMOTL1;AMOTL1	ENSMMUT00000002444;ENSMMUT00000002442;ENSMMUT00000002445;ENSMMUT00000043780	Body;Body;Body;Body
MAC	LN_chronic	cg14192396	7.91e-05	-0.118504	I	9	95193170	R				Island
MAC	LN_chronic	cg14200954	0.00196749	-0.170865	II	15	35734295	F	TMEFF1;TMEFF1	ENSMMUT00000013648;ENSMMUT00000013647	Body;Body	N_Shelf
MAC	LN_chronic	cg14267099	0.00403162	0.0985142	II	14	9619577	R	CDC42BPG	ENSMMUT00000005628	Body	N_Shore
MAC	LN_chronic	cg14374015	0.00429808	0.0772255	II	16	56799014	F	KANSL1;KANSL1;ENSMMUG00000029887	ENSMMUT00000041230;ENSMMUT00000005863;ENSMMUT00000041229	Body;Body;Body
MAC	LN_chronic	cg14578677	0.00146413	0.0783991	II	5	33831313	R
MAC	LN_chronic	cg14610217	0.00177122	-0.101951	II	1	29658999	F	FAM46B;FAM46B	ENSMMUT00000031149;ENSMMUT00000021185	Body;Body	S_Shore
MAC	LN_chronic	cg14847134	0.00266354	0.102731	II	1	134755330	R	SEMA4A;SEMA4A;SEMA4A	ENSMMUT00000006921;ENSMMUT00000045725;ENSMMUT00000045724	Body;TSS1500;TSS1500
MAC	LN_chronic	cg14856563	0.00141791	0.144794	II	1	21431176	R				S_Shore
MAC	LN_chronic	cg14948946	0.00445609	-0.0902601	I	3	81235592	F	TBRG4;TBRG4	ENSMMUT00000015142;ENSMMUT00000015141	TSS200;TSS200	Island
MAC	LN_chronic	cg15119100	0.000254379	-0.123372	I	1	135314098	F	CRABP2	ENSMMUT00000003252	TSS200	Island
MAC	LN_chronic	cg15142819	0.00497824	-0.15615	II	4	104923363	F
MAC	LN_chronic	cg15223066	0.00424807	0.0616156	II	9	33170929	F
MAC	LN_chronic	cg15247500	0.00297941	-0.14864	II	5	140283661	F	ARHGAP10;ARHGAP10	ENSMMUT00000020968;ENSMMUT00000041697	Body;Body
MAC	LN_chronic	cg15258722	0.000700234	0.0824461	II	17	90238053	F
MAC	LN_chronic	cg15409712	0.00137451	0.0767071	II	5	95477222	F	NFKB1;NFKB1	ENSMMUT00000041936;ENSMMUT00000005292	Body;Body	S_Shelf
MAC	LN_chronic	cg15954235	0.0048276	-0.0830841	II	4	34268042	R	ENSMMUG00000029763;ENSMMUG00000029762	ENSMMUT00000016435;ENSMMUT00000040796	Body;Body	S_Shelf
MAC	LN_chronic	cg15999356	0.00307408	-0.156719	II	14	100708866	R	YAP1;YAP1	ENSMMUT00000004804;ENSMMUT00000004803	Body;Body
MAC	LN_chronic	cg16036142	0.00254533	-0.0801227	II	14	73517627	R				Island
MAC	LN_chronic	cg16141290	0.00269247	0.116903	II	X	53346930	R
MAC	LN_chronic	cg16173322	0.00151285	-0.100508	I	18	49900694	F	TXNL1	ENSMMUT00000018111	Body	Island
MAC	LN_chronic	cg16269775	0.00167386	0.129275	II	1	132060330	F	S100A5	ENSMMUT00000015360	TSS200
MAC	LN_chronic	cg16331603	0.00320148	-0.0684304	I	2	104021331	F				Island
MAC	LN_chronic	cg16365424	0.000676936	0.0684503	II	1	222466925	R
MAC	LN_chronic	cg16390570	0.00167406	0.122106	I	3	48507016	R	PLOD3;ZNHIT1	ENSMMUT00000009711;ENSMMUT00000009712	TSS1500;TSS200	Island
MAC	LN_chronic	cg16501560	0.000166708	0.119881	I	3	2050385	F	ENSMMUG00000022561	ENSMMUT00000031743	Body
MAC	LN_chronic	cg16653138	0.00148686	0.0675672	I	1	5119022	F	PRKCZ	ENSMMUT00000026588	Body	Island
MAC	LN_chronic	cg16905586	0.00317448	-0.152663	I	2	86695098	F	GMPPB;GMPPB	ENSMMUT00000020462;ENSMMUT00000020460	5'UTR;5'UTR	Island
MAC	LN_chronic	cg17074575	0.0017087	-0.168509	II	2	51080666	R	JAGN1	ENSMMUT00000025687	TSS1500	S_Shore
MAC	LN_chronic	cg17186750	0.00280475	0.129027	II	8	39149990	R
MAC	LN_chronic	cg17399545	0.00290009	0.0774094	II	11	89706760	F	KITLG;KITLG	ENSMMUT00000006384;ENSMMUT00000006385	Body;Body	N_Shore
MAC	LN_chronic	cg17438636	0.000561651	0.0901354	II	1	6358389	R	PRDM16;PRDM16;PRDM16	ENSMMUT00000047639;ENSMMUT00000047640;ENSMMUT00000013064	Body;Body;Body	N_Shore
MAC	LN_chronic	cg17530782	0.00124573	0.0790594	II	16	75842308	R	RNF213	ENSMMUT00000007679	Body
MAC	LN_chronic	cg17794905	0.00271175	0.203926	II	5	100840338	F	SGMS2;SGMS2	ENSMMUT00000009884;ENSMMUT00000025063	Body;Body
MAC	LN_chronic	cg17929645	0.000162923	-0.112658	I	1	212146564	R				Island
MAC	LN_chronic	cg18105800	0.000481523	0.0530603	II	1100000000000	294	F
MAC	LN_chronic	cg18144485	0.0025114	-0.102661	II	18	39713258	F
MAC	LN_chronic	cg18183624	0.00185319	-0.119478	II	16	33233608	F	IGF2BP1	ENSMMUT00000016156	Body	S_Shore
MAC	LN_chronic	cg18337622	0.00444017	-0.0676294	II	8	122967956	R	MRPL13;MTBP;MTBP;MTBP	ENSMMUT00000003700;ENSMMUT00000003707;ENSMMUT00000003708;ENSMMUT00000038881	5'UTR;TSS1500;TSS1500;TSS1500	Island
MAC	LN_chronic	cg18406556	0.00297468	0.0635168	II	1100000000000	2795	R	AP1M2	ENSMMUT00000023308	Body
MAC	LN_chronic	cg18541234	0.00411298	0.12414	II	14	7608627	F	RCE1	ENSMMUT00000006413	3'UTR	N_Shelf
MAC	LN_chronic	cg18546236	0.00231404	-0.120816	II	3	10685732	F
MAC	LN_chronic	cg18587137	0.00164488	-0.0880388	I	7	166454338	F	TNFAIP2	ENSMMUT00000030448	Body	Island
MAC	LN_chronic	cg18598117	0.000202833	-0.174907	I	19	679936	R	ARID3A;ARID3A	ENSMMUT00000003228;ENSMMUT00000038937	Body;Body	Island
MAC	LN_chronic	cg18787420	0.00289918	0.124335	II	10	32851148	F	BCL2L1	ENSMMUT00000008370	1stExon	S_Shore
MAC	LN_chronic	cg18825531	0.000810462	0.236099	II	14	11537717	R
MAC	LN_chronic	cg18866358	1.74e-05	0.197852	II	4	34197077	R	ENSMMUG00000029763;ENSMMUG00000029762;PACSIN1	ENSMMUT00000016435;ENSMMUT00000040796;ENSMMUT00000010941	Body;Body;Body
MAC	LN_chronic	cg18937934	9.63e-05	0.0550494	II	17	11429372	F	ENSMMUG00000007192	ENSMMUT00000043439	TSS1500
MAC	LN_chronic	cg19118289	0.00276049	-0.148755	II	10	33799006	R	CSNK2A1;CSNK2A1;CSNK2A1	ENSMMUT00000044633;ENSMMUT00000044635;ENSMMUT00000044632	TSS1500;TSS1500;TSS1500	S_Shore
MAC	LN_chronic	cg19171375	0.00299743	-0.131158	II	1100000000000	159	R
MAC	LN_chronic	cg19326023	0.00333099	-0.077525	I	7	57165947	F	CIB2	ENSMMUT00000013840	TSS1500	S_Shore
MAC	LN_chronic	cg19504496	0.00393704	-0.0528744	II	19	42116091	F	RBM42;RBM42;RBM42;RBM42	ENSMMUT00000026651;ENSMMUT00000026653;ENSMMUT00000038567;ENSMMUT00000038566	TSS200;TSS200;TSS200;TSS200	Island
MAC	LN_chronic	cg19758448	0.00466047	-0.070262	II	16	49767895	F	PGAP3;PGAP3	ENSMMUT00000001904;ENSMMUT00000001905	3'UTR;3'UTR	S_Shelf
MAC	LN_chronic	cg19777710	0.00163688	0.144017	II	1	115901421	F	SLC16A1	ENSMMUT00000008638	Body
MAC	LN_chronic	cg19832721	0.00249326	-0.225298	II	16	56799310	R	KANSL1;KANSL1;ENSMMUG00000029887	ENSMMUT00000041230;ENSMMUT00000005863;ENSMMUT00000041229	Body;Body;Body
MAC	LN_chronic	cg19859193	0.00264753	0.0882059	II	16	76876119	F				N_Shore
MAC	LN_chronic	cg19925599	0.00290747	0.0718977	II	11	87690315	F
MAC	LN_chronic	cg20031401	0.000899554	-0.106853	I	14	85348774	R	TMEM135;TMEM135;TMEM135	ENSMMUT00000014307;ENSMMUT00000009919;ENSMMUT00000014302	TSS200;TSS1500;TSS1500	Island
MAC	LN_chronic	cg20599295	0.0005158	0.191336	II	11	124754940	R	RILPL1;RILPL1	ENSMMUT00000045406;ENSMMUT00000011766	Body;Body
MAC	LN_chronic	cg20659169	0.00301772	-0.0840955	I	19	42099553	R	HAUS5	ENSMMUT00000030114	TSS200	Island
MAC	LN_chronic	cg20667664	0.000901013	0.114128	II	16	50203206	R	NR1D1	ENSMMUT00000004158	Body	N_Shore
MAC	LN_chronic	cg20822767	0.00485801	0.0582681	II	12	67118201	R	CYP20A1	ENSMMUT00000008356	TSS1500	N_Shore
MAC	LN_chronic	cg20920123	0.00397456	0.196439	II	17	91090649	R
MAC	LN_chronic	cg20944964	0.00249915	0.103524	II	1	47543048	F	RNF220	ENSMMUT00000033470	Body	Island
MAC	LN_chronic	cg21032294	0.00138406	0.0688347	II	14	7025866	R	RPS6KB2;RPS6KB2;RPS6KB2;RPS6KB2;RPS6KB2;RPS6KB2	ENSMMUT00000044627;ENSMMUT00000007715;ENSMMUT00000007717;ENSMMUT00000044629;ENSMMUT00000044626;ENSMMUT00000044625	Body;Body;Body;Body;Body;Body	S_Shelf
MAC	LN_chronic	cg21927363	0.0046875	-0.0655327	II	15	61330132	R				S_Shore
MAC	LN_chronic	cg21946967	0.00373145	-0.0506551	I	7	61190006	R				S_Shore
MAC	LN_chronic	cg22353381	0.00267107	0.142123	II	16	59393070	F	GH1;GH1	ENSMMUT00000033367;ENSMMUT00000000839	3'UTR;3'UTR
MAC	LN_chronic	cg22785852	0.00174664	0.0608574	II	1	162557603	R
MAC	LN_chronic	cg23062357	0.000982745	-0.0525338	II	7	85279193	F	TRAC;TRAC;TRAC;TRAC	ENSMMUT00000029687;ENSMMUT00000019781;ENSMMUT00000009795;ENSMMUT00000022130	Body;Body;Body;Body
MAC	LN_chronic	cg23121787	0.00130518	0.157084	II	7	20337538	R	EHD4	ENSMMUT00000005447	Body	Island
MAC	LN_chronic	cg23181260	0.000511495	-0.176586	II	4	120751963	F
MAC	LN_chronic	cg23191772	0.000363244	-0.0874792	II	10	35974861	F	IDH3B;IDH3B	ENSMMUT00000030019;ENSMMUT00000030015	Body;Body	Island
MAC	LN_chronic	cg23253752	0.00315677	-0.150284	II	7	22165918	R	ELL3;ELL3	ENSMMUT00000040676;ENSMMUT00000002385	1stExon;Body	N_Shore
MAC	LN_chronic	cg23264682	0.00440113	0.159864	I	11	4824113	R	GALNT8	ENSMMUT00000029284	TSS1500
MAC	LN_chronic	cg23350744	0.00092191	-0.0860806	I	6	119496220	R				N_Shore
MAC	LN_chronic	cg23466171	0.00349629	0.091501	II	19	15017037	R	WIZ;WIZ	ENSMMUT00000038696;ENSMMUT00000038695	3'UTR;3'UTR	N_Shore
MAC	LN_chronic	cg23502162	0.000391232	0.130453	II	12	52615849	F	COL3A1;COL3A1	ENSMMUT00000029954;ENSMMUT00000029953	TSS200;TSS1500
MAC	LN_chronic	cg23535950	0.00161732	0.065677	I	9	96526824	R	LCOR	ENSMMUT00000014589	Body
MAC	LN_chronic	cg23605175	0.00168802	-0.139721	II	1100000000000	640	F
MAC	LN_chronic	cg23674882	0.0033155	0.106369	II	13	74784886	R	LOXL3;LOXL3;DOK1;DOK1;DOK1	ENSMMUT00000003018;ENSMMUT00000043436;ENSMMUT00000014612;ENSMMUT00000003020;ENSMMUT00000003021	Body;Body;Body;TSS1500;TSS1500	N_Shore
MAC	LN_chronic	cg23762722	0.000584936	-0.142049	II	16	56373110	F
MAC	LN_chronic	cg24541426	0.00121108	-0.112248	I	12	39806261	R	HOXD1	ENSMMUT00000031335	Body	S_Shore
MAC	LN_chronic	cg24581183	0.004486	-0.128762	II	10	30178381	F	ITCH	ENSMMUT00000018113	Body
MAC	LN_chronic	cg24676283	0.000158155	0.138553	II	12	105954258	F
MAC	LN_chronic	cg24741430	0.00129572	0.0658786	II	7	45348833	F
MAC	LN_chronic	cg24749866	0.00171455	0.0646284	II	12	98837924	R
MAC	LN_chronic	cg24966902	0.00298884	-0.16047	II	2	92612691	R				N_Shelf
MAC	LN_chronic	cg25037610	0.00324494	0.0848536	II	16	71756118	F	UBE2O;UBE2O;UBE2O	ENSMMUT00000041000;ENSMMUT00000040996;ENSMMUT00000026665	Body;Body;Body
MAC	LN_chronic	cg25589890	0.00278504	-0.0568706	II	4	113328282	F	ENSMMUG00000029466;ENSMMUG00000029466;ULBP1	ENSMMUT00000007847;ENSMMUT00000007846;ENSMMUT00000009788	Body;Body;TSS1500	Island
MAC	LN_chronic	cg26186593	0.00112206	0.190571	II	1	12787403	R	CLSTN1;CLSTN1;CLSTN1	ENSMMUT00000008709;ENSMMUT00000008708;ENSMMUT00000008710	Body;Body;Body	Island
MAC	LN_chronic	cg26246590	0.000279838	-0.125624	II	19	62957191	F				N_Shelf
MAC	LN_chronic	cg26339788	0.00126165	-0.114427	I	X	152537886	R
MAC	LN_chronic	cg26354721	0.00134962	0.143595	II	13	38969407	R
MAC	LN_chronic	cg26373812	0.00364152	0.0987169	II	8	146574669	F	PLEC;PLEC;mml-mir-661	ENSMMUT00000038781;ENSMMUT00000038783;ENSMMUT00000049299	Body;Body;TSS200	S_Shore
MAC	LN_chronic	cg26484813	3.38e-05	0.138208	II	14	11548345	R				S_Shore
MAC	LN_chronic	cg26891237	0.00180858	0.115224	II	4	36753651	R	ENSMMUG00000029739	ENSMMUT00000040754	Body
MAC	LN_chronic	cg26900875	0.00107168	0.061358	II	1	491293	R	HGFAC	ENSMMUT00000010006	TSS200	N_Shelf
MAC	LN_chronic	cg26910384	0.00178845	0.0965222	II	1	4240841	F	mml-mir-200a;mml-mir-429	ENSMMUT00000048446;ENSMMUT00000048736	1stExon;TSS1500	S_Shelf
MAC	LN_chronic	cg27147706	0.00332909	0.170825	I	1100000000000	672	F	ENSMMUG00000021150	ENSMMUT00000029752	TSS200
MAC	LN_chronic	cg27221424	0.00147258	-0.16218	II	10	76722267	R	SYN3;SYN3	ENSMMUT00000009424;ENSMMUT00000009426	Body;Body	N_Shore
MAC	LN_chronic	cg27337209	0.00266701	0.0787912	II	18	51482004	R	NEDD4L;NEDD4L;NEDD4L;NEDD4L;NEDD4L	ENSMMUT00000009278;ENSMMUT00000009280;ENSMMUT00000009283;ENSMMUT00000009279;ENSMMUT00000009282	Body;Body;Body;Body;Body
MAC	LN_chronic	cg27394486	0.00287273	-0.0821299	II	7	3647507	F	NPAP1	ENSMMUT00000009085	1stExon	Island
MAC	LN_chronic	cg27441138	0.00400196	-0.153558	II	1	142323284	R	ENSMMUG00000031501;WNT3A;WNT3A	ENSMMUT00000045443;ENSMMUT00000006924;ENSMMUT00000045431	Body;Body;Body	S_Shelf
MAC	LN_chronic	cg27447677	0.00129942	-0.0850984	II	13	127900177	F	CLASP1	ENSMMUT00000010492	TSS200	Island
MAC	LN_chronic	cg27660720	0.00232261	0.0790865	II	12	31792707	F	STK39	ENSMMUT00000008694	Body
MAC	PBMC_14	cg00001446	0.0030437	-0.0621346	II	1	46272577	F	ELOVL1;ELOVL1;ELOVL1	ENSMMUT00000004468;ENSMMUT00000047330;ENSMMUT00000047329	Body;Body;Body	N_Shore
MAC	PBMC_14	cg00043599	0.00461952	0.151643	II	1	47738532	F				S_Shelf
MAC	PBMC_14	cg00244462	0.00376678	-0.0711632	II	2	86496532	F				S_Shore
MAC	PBMC_14	cg00311133	6.7e-05	-0.162704	II	10	18656979	R	CTSA;SNX21;SNX21	ENSMMUT00000045002;ENSMMUT00000044997;ENSMMUT00000033080	Body;Body;Body
MAC	PBMC_14	cg00416243	0.00199787	0.0941861	II	4	120153444	F				S_Shore
MAC	PBMC_14	cg00501919	0.0030167	0.0724154	II	4	31207837	R	LTA;LTA	ENSMMUT00000012358;ENSMMUT00000012357	Body;Body
MAC	PBMC_14	cg00907549	0.0048141	0.0702408	II	1	220429145	F	HEATR1;HEATR1;HEATR1	ENSMMUT00000021217;ENSMMUT00000021216;ENSMMUT00000044408	TSS1500;TSS1500;TSS1500
MAC	PBMC_14	cg00912427	0.00249964	-0.115856	II	8	22071826	F	LGI3	ENSMMUT00000018274	Body	N_Shore
MAC	PBMC_14	cg00973118	0.00317912	-0.0668687	II	20	303666	R	AXIN1;AXIN1	ENSMMUT00000000875;ENSMMUT00000000876	Body;Body
MAC	PBMC_14	cg01015175	0.000221725	-0.131141	II	1100000000000	2971	R
MAC	PBMC_14	cg01050273	0.00335066	0.21418	II	7	163933824	R
MAC	PBMC_14	cg01133890	0.00245728	-0.0721223	II	14	1040057	R	MUC5B;MUC5B;MUC5B	ENSMMUT00000014766;ENSMMUT00000014763;ENSMMUT00000014760	Body;Body;Body	S_Shore
MAC	PBMC_14	cg01140140	0.000593552	-0.171596	II	4	19236949	F
MAC	PBMC_14	cg01161877	0.00273229	0.122103	II	6	155678007	F	UBLCP1;UBLCP1	ENSMMUT00000030532;ENSMMUT00000040752	Body;Body	S_Shore
MAC	PBMC_14	cg01230325	0.0045791	0.0805054	II	15	105111401	F				N_Shore
MAC	PBMC_14	cg01270230	0.0026177	-0.0720876	II	9	43353294	F	RASGEF1A	ENSMMUT00000021596	TSS200	S_Shelf
MAC	PBMC_14	cg01284192	0.000572041	0.242475	II	7	78966677	R	IGF1R	ENSMMUT00000017236	Body
MAC	PBMC_14	cg01290710	0.000520696	-0.0618321	II	19	46742503	R	HIPK4	ENSMMUT00000008489	Body	Island
MAC	PBMC_14	cg01401037	0.00456493	0.141323	II	2	100508913	F
MAC	PBMC_14	cg01412469	0.00137403	0.209004	II	3	84636938	F	INHBA	ENSMMUT00000019988	Body
MAC	PBMC_14	cg01433913	0.000987735	-0.0686481	II	20	12131938	F	ENSMMUG00000023222	ENSMMUT00000032662	Body	Island
MAC	PBMC_14	cg01469818	0.00308844	-0.1087	II	4	14810641	R
MAC	PBMC_14	cg01477971	0.00482095	0.0694795	II	13	102699855	R	TMEM182	ENSMMUT00000005919	Body
MAC	PBMC_14	cg01606023	0.00391673	-0.278233	II	11	54288440	F	NXPH4	ENSMMUT00000030651	Body	S_Shelf
MAC	PBMC_14	cg01751892	0.000143406	-0.164416	II	11	49716005	R	KRT2	ENSMMUT00000003265	3'UTR
MAC	PBMC_14	cg01815567	0.00064864	0.0598319	I	5	3881763	F				S_Shore
MAC	PBMC_14	cg01876130	0.0024075	-0.0868544	II	13	97060966	F				S_Shelf
MAC	PBMC_14	cg01879723	0.00327293	0.269619	II	2	146445938	F				S_Shore
MAC	PBMC_14	cg01901708	0.000564954	-0.0779524	II	20	86420443	F
MAC	PBMC_14	cg01905102	0.00489601	0.146751	II	1	212428944	R	PPPDE1;PPPDE1;PPPDE1	ENSMMUT00000031390;ENSMMUT00000031389;ENSMMUT00000031391	TSS1500;TSS1500;TSS1500	S_Shore
MAC	PBMC_14	cg01941586	0.00448714	-0.137812	II	1	42615991	F	PPIE;PPIE;PPIE;PPIE	ENSMMUT00000026526;ENSMMUT00000026528;ENSMMUT00000026525;ENSMMUT00000047374	TSS1500;TSS1500;TSS1500;TSS1500	N_Shore
MAC	PBMC_14	cg01986131	0.00492786	0.0512	II	16	54086178	R	TMEM101	ENSMMUT00000013562	TSS1500	S_Shore
MAC	PBMC_14	cg02029843	0.001428	0.226159	II	4	11249830	R
MAC	PBMC_14	cg02147592	0.00238278	-0.156887	II	19	3940426	R				Island
MAC	PBMC_14	cg02365397	0.00438663	-0.166162	II	7	18615656	F	ENSMMUG00000029769	ENSMMUT00000040824	Body	Island
MAC	PBMC_14	cg02554051	0.000134106	0.225921	II	11	77881253	R	LIN7A;mml-mir-618	ENSMMUT00000016346;ENSMMUT00000038250	Body;1stExon	N_Shore
MAC	PBMC_14	cg02577909	0.00150225	-0.126083	II	15	4491660	R	BRD3;BRD3;BRD3	ENSMMUT00000007692;ENSMMUT00000007691;ENSMMUT00000047098	Body;Body;Body	S_Shore
MAC	PBMC_14	cg02598335	0.00271154	0.155488	II	3	130559395	F	GRM3	ENSMMUT00000031674	Body
MAC	PBMC_14	cg02641420	0.00197502	-0.058164	II	16	63035163	F	PITPNC1	ENSMMUT00000003007	Body
MAC	PBMC_14	cg02668819	0.00495336	-0.0619619	II	4	31714139	F	ENSMMUG00000015227	ENSMMUT00000021349	Body	S_Shore
MAC	PBMC_14	cg02676495	0.00334398	0.141347	I	8	17800307	F
MAC	PBMC_14	cg02835481	0.00355586	-0.0582367	II	4	32973011	R	VPS52;VPS52	ENSMMUT00000005477;ENSMMUT00000005479	Body;Body
MAC	PBMC_14	cg02916283	0.000665197	0.0989688	II	7	152827593	F	7SK	ENSMMUT00000050378	TSS1500	S_Shelf
MAC	PBMC_14	cg02940362	0.00205317	0.141251	II	14	68619203	F	MMP26	ENSMMUT00000001516	TSS1500
MAC	PBMC_14	cg03125605	0.00241519	-0.0614172	II	20	65502168	F	ENSMMUG00000014446;ELMO3	ENSMMUT00000020268;ENSMMUT00000028501	Body;Body	S_Shelf
MAC	PBMC_14	cg03215657	0.000747637	0.209787	II	16	63180524	F	BPTF;BPTF;BPTF;BPTF	ENSMMUT00000013603;ENSMMUT00000041121;ENSMMUT00000041120;ENSMMUT00000013601	Body;Body;Body;Body	S_Shore
MAC	PBMC_14	cg03271150	0.00386983	-0.200475	II	19	52399634	R	IRF2BP1	ENSMMUT00000027644	1stExon	Island
MAC	PBMC_14	cg03290748	0.00160728	-0.333036	II	7	46674563	R	PIAS1;PIAS1	ENSMMUT00000016388;ENSMMUT00000016389	Body;Body
MAC	PBMC_14	cg03332597	0.0009149	0.0513861	I	1	185535830	R	SWT1;TRMT1L	ENSMMUT00000019484;ENSMMUT00000019482	TSS1500;1stExon	S_Shore
MAC	PBMC_14	cg03472954	0.00133705	-0.126332	II	3	38534502	F
MAC	PBMC_14	cg03522971	0.00267269	-0.0561952	I	5	2266808	F
MAC	PBMC_14	cg03562868	0.00193398	-0.120231	II	4	119674268	F	PLAGL1;PLAGL1	ENSMMUT00000005310;ENSMMUT00000005311	TSS1500;TSS1500	N_Shore
MAC	PBMC_14	cg03574306	0.000415871	0.173385	I	20	83598668	R
MAC	PBMC_14	cg03654895	0.00464176	-0.0597627	II	11	53308269	R
MAC	PBMC_14	cg03831648	0.000484253	-0.100186	II	11	124215499	F	ABCB9;ABCB9;ABCB9;ABCB9;ABCB9	ENSMMUT00000015803;ENSMMUT00000007461;ENSMMUT00000007462;ENSMMUT00000007467;ENSMMUT00000007464	Body;Body;Body;Body;Body
MAC	PBMC_14	cg03924164	7.97e-05	-0.0731295	I	20	86598070	R				S_Shore
MAC	PBMC_14	cg03994617	0.000508989	-0.124801	II	4	32975629	F	VPS52;VPS52	ENSMMUT00000005477;ENSMMUT00000005479	Body;Body
MAC	PBMC_14	cg04058932	0.000454493	-0.119937	II	5	19279377	F
MAC	PBMC_14	cg04066190	0.000942368	-0.219874	II	4	10337697	R	TFAP2A	ENSMMUT00000008657	Body	S_Shelf
MAC	PBMC_14	cg04166432	0.00240851	0.115773	II	12	44547280	F
MAC	PBMC_14	cg04191978	0.00314649	0.0951792	II	16	12337304	R
MAC	PBMC_14	cg04220930	0.00458128	0.214566	II	8	54448739	R				S_Shelf
MAC	PBMC_14	cg04242070	0.00496005	0.138403	II	6	1681784	R				S_Shore
MAC	PBMC_14	cg04262505	0.000859618	0.138251	II	12	80798076	R
MAC	PBMC_14	cg04268813	0.00041383	-0.0794465	II	13	42443889	R
MAC	PBMC_14	cg04438129	1.55e-05	-0.0804551	II	4	160603288	F
MAC	PBMC_14	cg04443870	6.34e-06	-0.267441	II	3	1799931	R	ITGB2;ITGB2	ENSMMUT00000001359;ENSMMUT00000001358	Body;Body	N_Shore
MAC	PBMC_14	cg04486436	0.00429639	0.126302	II	12	42029126	R	OSBPL6;OSBPL6;OSBPL6;OSBPL6;OSBPL6;OSBPL6	ENSMMUT00000045075;ENSMMUT00000003082;ENSMMUT00000003084;ENSMMUT00000003083;ENSMMUT00000003085;ENSMMUT00000045073	Body;Body;Body;Body;Body;Body
MAC	PBMC_14	cg04493946	0.00323693	-0.250698	II	1	6650896	F	TP73;TP73;TP73;TP73;TP73	ENSMMUT00000023267;ENSMMUT00000047635;ENSMMUT00000023268;ENSMMUT00000047633;ENSMMUT00000047632	Body;Body;Body;Body;TSS1500	Island
MAC	PBMC_14	cg04551155	0.00130245	0.0673627	II	7	52925878	F	ISLR2	ENSMMUT00000002584	Body	S_Shore
MAC	PBMC_14	cg04653522	0.00209606	0.091402	II	14	86375048	R	RAB38	ENSMMUT00000022500	5'UTR	S_Shore
MAC	PBMC_14	cg04789839	0.00262418	0.104067	I	4	33122525	R	KIFC1	ENSMMUT00000010462	5'UTR	Island
MAC	PBMC_14	cg04937623	0.000487805	-0.0566967	II	14	4120	F	SCGB1C1	ENSMMUT00000016103	TSS1500
MAC	PBMC_14	cg04948060	0.00414088	-0.0536663	II	20	87733653	F				N_Shelf
MAC	PBMC_14	cg04960880	0.00420905	-0.0549804	II	4	29343250	F	UBD;UBD;UBD;UBD;UBD;UBD;UBD	ENSMMUT00000041212;ENSMMUT00000030241;ENSMMUT00000041209;ENSMMUT00000041206;ENSMMUT00000030243;ENSMMUT00000030240;ENSMMUT00000030242	Body;Body;Body;Body;Body;Body;Body
MAC	PBMC_14	cg05118960	0.00469608	-0.0925785	I	2	86093172	F	HYAL2;HYAL2;HYAL2	ENSMMUT00000046300;ENSMMUT00000046297;ENSMMUT00000009770	5'UTR;Body;Body	Island
MAC	PBMC_14	cg05166684	0.00149318	0.189803	II	9	48922260	F	GDF2	ENSMMUT00000016685	Body	Island
MAC	PBMC_14	cg05171224	0.00231968	-0.0538648	II	11	124254639	R	PITPNM2;PITPNM2	ENSMMUT00000022408;ENSMMUT00000022405	Body;Body	Island
MAC	PBMC_14	cg05175020	0.00493197	-0.0777447	I	1100000000000	544	R
MAC	PBMC_14	cg05190718	0.00237252	0.193348	II	1	118750935	R	CASQ2	ENSMMUT00000012534	Body
MAC	PBMC_14	cg05274056	0.00100652	-0.0772982	II	7	138099609	R				S_Shelf
MAC	PBMC_14	cg05299836	0.00162808	0.0718593	II	20	29199302	R	TAOK2;PRSS53;BCKDK;BCKDK;ENSMMUG00000035622	ENSMMUT00000028517;ENSMMUT00000018044;ENSMMUT00000022542;ENSMMUT00000022541;ENSMMUT00000051356	Body;Body;TSS1500;TSS1500;TSS1500	S_Shore
MAC	PBMC_14	cg05305140	0.00328037	0.140074	II	8	58921728	R	SDR16C5;SDR16C5;SDR16C5	ENSMMUT00000039020;ENSMMUT00000039019;ENSMMUT00000020774	TSS1500;TSS1500;TSS1500	S_Shore
MAC	PBMC_14	cg05357674	0.0048382	0.176711	I	9	49447854	F
MAC	PBMC_14	cg05443390	0.00315527	-0.0724376	II	14	1782264	R
MAC	PBMC_14	cg05444548	0.00185801	-0.122344	II	9	63574327	F	TTC18	ENSMMUT00000015793	TSS1500	N_Shore
MAC	PBMC_14	cg05636015	0.00043622	-0.0708267	II	6	761384	F	SLC12A7	ENSMMUT00000027313	Body	Island
MAC	PBMC_14	cg05671968	0.00138284	0.085472	II	6	154706936	R
MAC	PBMC_14	cg05704496	0.00250973	0.302072	II	20	69696270	F	ZFHX3;ZFHX3	ENSMMUT00000029590;ENSMMUT00000039251	Body;TSS1500	Island
MAC	PBMC_14	cg05738585	0.00487393	-0.0900729	II	10	82779983	F	CBX6	ENSMMUT00000006883	Body	Island
MAC	PBMC_14	cg05900648	0.00367506	0.222252	II	13	134965470	F
MAC	PBMC_14	cg05971212	0.00420737	-0.0580246	II	20	29072722	F	TAOK2;SETD1A	ENSMMUT00000028517;ENSMMUT00000004577	Body;Body	Island
MAC	PBMC_14	cg06013060	0.000180957	0.0526293	I	9	129649693	R
MAC	PBMC_14	cg06294856	0.0048321	0.148065	II	15	58184332	R				S_Shore
MAC	PBMC_14	cg06377684	0.00137399	-0.0616374	II	1	13732614	F	CASZ1	ENSMMUT00000047580	Body	S_Shore
MAC	PBMC_14	cg06379340	0.000653065	-0.0583739	II	12	73781901	R				N_Shore
MAC	PBMC_14	cg06450373	0.00472157	0.166645	II	6	19798294	F	CDH18	ENSMMUT00000006235	Body
MAC	PBMC_14	cg06588605	0.00271266	-0.0822733	I	10	27915153	R	TGIF2	ENSMMUT00000044839	TSS1500	S_Shore
MAC	PBMC_14	cg06709297	0.00280917	0.29652	II	13	10254527	F
MAC	PBMC_14	cg06727242	0.00120674	-0.162647	II	7	131245437	F	RAD51B	ENSMMUT00000022310	Body
MAC	PBMC_14	cg06742151	0.000657996	-0.274225	II	17	53925048	F
MAC	PBMC_14	cg06758827	0.00414585	0.168628	II	6	14675029	R	ENSMMUG00000030204	ENSMMUT00000021730	Body	N_Shore
MAC	PBMC_14	cg06797644	0.00115778	0.244792	II	8	11474038	F
MAC	PBMC_14	cg07016605	0.00243359	-0.227641	II	16	77717410	R	SLC16A3;SLC16A3	ENSMMUT00000014129;ENSMMUT00000040843	Body;Body	Island
MAC	PBMC_14	cg07022764	0.00299764	0.0687776	II	7	167477591	F	ASPG	ENSMMUT00000020063	Body
MAC	PBMC_14	cg07045857	0.00426994	0.265835	II	15	63604941	F
MAC	PBMC_14	cg07122893	0.000538963	-0.193221	II	1	140549248	F	OLFML2B	ENSMMUT00000032423	1stExon	Island
MAC	PBMC_14	cg07171504	0.00423162	0.199505	II	8	105162406	R	KLF10;KLF10	ENSMMUT00000026455;ENSMMUT00000026457	3'UTR;3'UTR
MAC	PBMC_14	cg07271361	0.00327288	0.0789108	II	4	31628781	R	DOM3Z;STK19;STK19;STK19	ENSMMUT00000001067;ENSMMUT00000040980;ENSMMUT00000001069;ENSMMUT00000040979	TSS1500;Body;Body;Body	S_Shore
MAC	PBMC_14	cg07276338	0.00163719	0.0889285	II	7	35328320	F	TCF12;TCF12	ENSMMUT00000005814;ENSMMUT00000005812	Body;Body
MAC	PBMC_14	cg07351302	0.00234242	0.177971	II	4	165769075	R
MAC	PBMC_14	cg07414685	0.00425802	-0.0657715	II	18	27819561	F	DTNA;DTNA;DTNA;DTNA;DTNA	ENSMMUT00000004665;ENSMMUT00000004669;ENSMMUT00000004667;ENSMMUT00000004668;ENSMMUT00000004671	Body;Body;Body;Body;Body
MAC	PBMC_14	cg07466493	0.00365089	-0.115231	II	2	87840341	R	SLC26A6;SLC26A6;SLC26A6;SLC26A6;SLC26A6	ENSMMUT00000020632;ENSMMUT00000020629;ENSMMUT00000020634;ENSMMUT00000020622;ENSMMUT00000046174	Body;Body;Body;Body;Body	S_Shelf
MAC	PBMC_14	cg07475151	0.00121858	0.157029	II	6	169356308	R
MAC	PBMC_14	cg07494218	0.00177139	0.0920526	II	20	3489451	R
MAC	PBMC_14	cg07529675	0.00255684	-0.0582516	II	7	1732089	R	CYFIP1	ENSMMUT00000005511	Body	Island
MAC	PBMC_14	cg07816006	0.00269391	-0.087771	II	11	132205536	R
MAC	PBMC_14	cg07882059	0.00366861	-0.169221	II	14	5605834	F				Island
MAC	PBMC_14	cg07969649	0.00198637	-0.140807	II	8	147251016	F	ARHGAP39;ARHGAP39	ENSMMUT00000021875;ENSMMUT00000038748	Body;Body
MAC	PBMC_14	cg08004045	0.00370477	-0.0950752	II	11	86771190	F	RUVBL1;RUVBL1	ENSMMUT00000045922;ENSMMUT00000045920	Body;Body	N_Shore
MAC	PBMC_14	cg08284926	0.000325611	0.234774	II	9	132670669	F
MAC	PBMC_14	cg08331754	0.00165001	0.167127	II	6	51481024	F
MAC	PBMC_14	cg08357230	0.000180219	0.15028	II	14	9716261	R	RASGRP2;RASGRP2;RASGRP2	ENSMMUT00000031805;ENSMMUT00000031808;ENSMMUT00000031806	Body;Body;Body	S_Shore
MAC	PBMC_14	cg08463775	0.00273371	0.101006	II	2	175873633	R	UBP1;UBP1	ENSMMUT00000023764;ENSMMUT00000045283	Body;Body
MAC	PBMC_14	cg08516792	0.00113855	0.0887378	II	16	30802802	F	SLFN12L	ENSMMUT00000007807	TSS1500
MAC	PBMC_14	cg08770771	0.00369223	-0.146804	II	4	33023182	F	TAPBP;TAPBP;TAPBP;TAPBP	ENSMMUT00000005492;ENSMMUT00000005491;ENSMMUT00000040820;ENSMMUT00000005493	Body;Body;Body;Body
MAC	PBMC_14	cg09076650	0.00356102	0.262914	II	3	51549783	R
MAC	PBMC_14	cg09130205	0.00312101	-0.0982612	II	1	88385774	F
MAC	PBMC_14	cg09181104	0.00366231	-0.0961251	II	19	19169508	F
MAC	PBMC_14	cg09247294	0.00394829	-0.18977	II	5	35079352	F	ENSMMUG00000015201;ENSMMUG00000015201	ENSMMUT00000005810;ENSMMUT00000021315	Body;Body	Island
MAC	PBMC_14	cg09419159	0.000541914	-0.0875586	II	16	73719640	F	DNAH17	ENSMMUT00000011519	Body	S_Shore
MAC	PBMC_14	cg09496748	0.00071217	-0.10011	II	12	60774589	R	ANKRD44;ANKRD44	ENSMMUT00000031547;ENSMMUT00000031548	Body;Body
MAC	PBMC_14	cg09558975	0.000999583	0.137808	II	2	57916169	R	IL5RA;IL5RA;IL5RA;IL5RA	ENSMMUT00000002614;ENSMMUT00000002613;ENSMMUT00000002611;ENSMMUT00000002606	Body;Body;Body;TSS1500
MAC	PBMC_14	cg09760387	0.000766245	-0.127104	II	16	25619416	R				N_Shore
MAC	PBMC_14	cg10011232	0.00433474	0.0718754	II	19	18155024	R	FKBP8	ENSMMUT00000013379	TSS1500	S_Shore
MAC	PBMC_14	cg10256304	0.00433911	0.146751	II	4	114746712	R
MAC	PBMC_14	cg10321404	0.00269249	-0.176001	II	1	27595019	F
MAC	PBMC_14	cg10334928	0.00323933	-0.0639031	II	7	144585578	F	STON2	ENSMMUT00000031123	Body
MAC	PBMC_14	cg10468951	0.00379797	0.10834	II	2	86139588	F	LSMEM2	ENSMMUT00000028305	TSS1500	N_Shore
MAC	PBMC_14	cg10494773	0.00011583	0.0671459	II	7	97943096	F	SRP54	ENSMMUT00000021128	Body	S_Shore
MAC	PBMC_14	cg10583473	0.00330733	-0.281245	II	3	39373518	R	MICALL2;MICALL2	ENSMMUT00000017588;ENSMMUT00000017585	Body;Body	N_Shore
MAC	PBMC_14	cg10606486	0.00176694	0.261257	II	18	73115985	R				N_Shelf
MAC	PBMC_14	cg10631515	0.00208078	-0.0698937	II	9	86747476	F	SGMS1	ENSMMUT00000009883	Body
MAC	PBMC_14	cg10672416	0.00320689	0.0992306	II	11	124511037	F				S_Shore
MAC	PBMC_14	cg10674511	0.00154661	-0.113575	II	X	77509791	R
MAC	PBMC_14	cg10819238	0.000983154	-0.0974669	I	19	909613	F	SBNO2	ENSMMUT00000015231	TSS1500	S_Shore
MAC	PBMC_14	cg10893908	0.000871099	0.358817	II	14	6297893	F	LRP5	ENSMMUT00000044668	Body	S_Shore
MAC	PBMC_14	cg10920302	0.00476513	0.0734553	I	2	91148255	F				Island
MAC	PBMC_14	cg10939746	0.00319261	-0.111724	II	13	133933256	R
MAC	PBMC_14	cg11364256	0.00494314	0.0707403	II	3	84361347	R	GLI3	ENSMMUT00000019116	Body	Island
MAC	PBMC_14	cg11450827	0.00245896	-0.164559	II	10	63574070	F	CLDN5;CLDN5	ENSMMUT00000023791;ENSMMUT00000023792	Body;TSS200	S_Shore
MAC	PBMC_14	cg11465057	0.00377952	-0.159441	II	14	71533909	R	FAM168A;FAM168A	ENSMMUT00000004451;ENSMMUT00000004452	Body;Body
MAC	PBMC_14	cg11549874	0.000354915	0.0870398	II	10	74685353	R	OSBP2;OSBP2;OSBP2	ENSMMUT00000025713;ENSMMUT00000044088;ENSMMUT00000044086	Body;Body;Body	S_Shelf
MAC	PBMC_14	cg11729481	0.00481251	-0.0554571	I	16	32321349	R				Island
MAC	PBMC_14	cg11826961	0.00075331	-0.0669069	II	16	50169821	F
MAC	PBMC_14	cg11837377	0.00452158	0.132866	I	1	226324844	F	COG2;COG2	ENSMMUT00000008227;ENSMMUT00000008229	5'UTR;5'UTR	Island
MAC	PBMC_14	cg12020179	0.00150617	0.0800594	II	14	101217703	R	MMP20	ENSMMUT00000015396	TSS200
MAC	PBMC_14	cg12111295	0.00353553	0.0581366	I	1100000000000	62342	F	KRTAP11-1	ENSMMUT00000024399	1stExon
MAC	PBMC_14	cg12175883	0.00123354	0.0612277	II	9	117314126	F
MAC	PBMC_14	cg12237269	0.00342574	0.105287	II	14	106307734	F	SLN	ENSMMUT00000005035	5'UTR
MAC	PBMC_14	cg12405371	0.00190435	0.125062	II	9	74199496	F
MAC	PBMC_14	cg12793305	0.000703804	0.0842565	I	1	41721532	F	RRAGC	ENSMMUT00000033247	TSS200	Island
MAC	PBMC_14	cg12858701	0.00330403	-0.203827	II	9	112796227	F	TCF7L2;TCF7L2;TCF7L2;TCF7L2;TCF7L2;TCF7L2;TCF7L2;TCF7L2	ENSMMUT00000032090;ENSMMUT00000032088;ENSMMUT00000032089;ENSMMUT00000032086;ENSMMUT00000032084;ENSMMUT00000032082;ENSMMUT00000032087;ENSMMUT00000042629	Body;Body;Body;Body;Body;Body;Body;Body
MAC	PBMC_14	cg12926341	0.00143169	0.142021	II	13	70381286	F
MAC	PBMC_14	cg13011452	0.00211188	0.0784713	II	4	30227478	F	ATAT1;ATAT1;ATAT1;ATAT1;ATAT1;C4H6orf136;C4H6orf136	ENSMMUT00000041130;ENSMMUT00000041131;ENSMMUT00000041132;ENSMMUT00000041133;ENSMMUT00000041128;ENSMMUT00000028053;ENSMMUT00000041126	Body;Body;Body;Body;Body;TSS1500;TSS1500	N_Shore
MAC	PBMC_14	cg13071869	0.00260692	-0.0886348	II	2	33260244	F	BOC;BOC	ENSMMUT00000018867;ENSMMUT00000018869	Body;Body
MAC	PBMC_14	cg13206028	0.00301943	-0.139974	II	9	112679238	F	TCF7L2;TCF7L2;TCF7L2;TCF7L2;TCF7L2;TCF7L2;TCF7L2	ENSMMUT00000032090;ENSMMUT00000032088;ENSMMUT00000032089;ENSMMUT00000032086;ENSMMUT00000032084;ENSMMUT00000032082;ENSMMUT00000032087	Body;Body;Body;Body;Body;Body;Body
MAC	PBMC_14	cg13215003	0.000323046	0.145058	II	9	69864571	F	CTNNA3;CTNNA3	ENSMMUT00000023739;ENSMMUT00000042796	Body;Body
MAC	PBMC_14	cg13267247	0.00363517	0.128884	II	4	31272803	R	PRRC2A;PRRC2A;PRRC2A;PRRC2A	ENSMMUT00000007460;ENSMMUT00000000631;ENSMMUT00000007459;ENSMMUT00000007457	Body;Body;Body;Body	N_Shore
MAC	PBMC_14	cg13285105	0.000395246	0.118319	II	5	19484008	F
MAC	PBMC_14	cg13292487	0.000975626	0.2509	II	4	119814273	F	ENSMMUG00000005348;ENSMMUG00000029451	ENSMMUT00000007529;ENSMMUT00000040093	Body;TSS200
MAC	PBMC_14	cg13304825	0.00448081	-0.0749648	II	16	76780535	F
MAC	PBMC_14	cg13316148	0.00141332	-0.0904286	II	12	54783431	R	STAT4	ENSMMUT00000007899	Body
MAC	PBMC_14	cg13407278	0.0014005	0.196911	II	15	104435066	R	CENPP	ENSMMUT00000006551	Body
MAC	PBMC_14	cg13635299	0.00327084	0.155955	II	4	42314238	R
MAC	PBMC_14	cg13648651	0.00105203	-0.101855	II	10	773502	R	PRIC285	ENSMMUT00000008486	Body	Island
MAC	PBMC_14	cg13657004	0.000120962	-0.108891	II	17	28476052	R
MAC	PBMC_14	cg13662778	0.0008946	0.167198	II	5	146814860	F	FGG;FGG;FGG;FGG	ENSMMUT00000029985;ENSMMUT00000029987;ENSMMUT00000029986;ENSMMUT00000029988	TSS200;TSS200;TSS200;TSS200
MAC	PBMC_14	cg13692543	0.00272172	-0.129991	II	15	42021878	F	RUSC2	ENSMMUT00000022908	Body
MAC	PBMC_14	cg13795465	0.00484447	-0.0569066	I	13	31270302	R	EHD3;EHD3	ENSMMUT00000004921;ENSMMUT00000043641	TSS200;TSS200	Island
MAC	PBMC_14	cg13860849	0.00483619	-0.0926503	I	14	8134829	F	CD248	ENSMMUT00000022475	1stExon	N_Shore
MAC	PBMC_14	cg13881513	0.00405155	0.0653295	II	18	11497163	R				S_Shelf
MAC	PBMC_14	cg14215077	1.32e-05	-0.219498	II	10	27058832	F	SRC;SRC	ENSMMUT00000028323;ENSMMUT00000028324	Body;Body	Island
MAC	PBMC_14	cg14268020	0.00233187	0.182827	II	18	45474840	F	DCC	ENSMMUT00000019648	TSS1500	N_Shelf
MAC	PBMC_14	cg14299883	0.00297917	0.175126	II	11	77032304	R
MAC	PBMC_14	cg14335408	0.000716239	-0.157225	II	15	75248307	F
MAC	PBMC_14	cg14441948	0.00407836	0.272787	II	5	91135937	R
MAC	PBMC_14	cg14502847	0.00152449	0.211727	II	15	58474217	R	ADAMTSL1;ADAMTSL1	ENSMMUT00000016988;ENSMMUT00000016989	Body;Body
MAC	PBMC_14	cg14529956	0.000990997	0.26449	II	8	146113115	R	ZC3H3;PYCRL	ENSMMUT00000027045;ENSMMUT00000020564	Body;Body
MAC	PBMC_14	cg14560435	0.0018689	0.08794	II	15	49162071	R	LINGO2	ENSMMUT00000024180	1stExon
MAC	PBMC_14	cg14728235	0.00266621	0.0550232	I	10	5690828	R	GNAS1	ENSMMUT00000014346	5'UTR	Island
MAC	PBMC_14	cg14752089	0.00187687	-0.101592	II	8	130374248	F
MAC	PBMC_14	cg14790976	0.00354894	-0.0637494	II	9	111951794	R	TECTB	ENSMMUT00000005014	TSS200
MAC	PBMC_14	cg14795690	0.000938146	-0.0774031	II	6	124666503	F
MAC	PBMC_14	cg15031685	7.92e-05	-0.2587	II	3	166183896	F	FLNC;FLNC	ENSMMUT00000008820;ENSMMUT00000008822	Body;Body	Island
MAC	PBMC_14	cg15239145	0.0022641	-0.12296	II	13	133980798	R				S_Shore
MAC	PBMC_14	cg15247069	0.00447943	0.11307	II	12	67828457	F	ICOS	ENSMMUT00000003773	Body
MAC	PBMC_14	cg15549216	0.000539272	0.0752193	II	9	116239028	R	PNLIPRP1	ENSMMUT00000003877	Body	N_Shore
MAC	PBMC_14	cg15629311	0.00139982	-0.0699699	I	11	85239895	F	PLXND1;PLXND1	ENSMMUT00000004352;ENSMMUT00000017865	Body;Body	N_Shelf
MAC	PBMC_14	cg15686782	0.000235384	-0.0602745	II	3	40047425	R	MAD1L1	ENSMMUT00000016336	Body	S_Shelf
MAC	PBMC_14	cg15722603	0.00173542	0.26902	II	10	74095098	R	LIF	ENSMMUT00000007799	Body	N_Shelf
MAC	PBMC_14	cg15824323	0.00109095	0.269164	II	6	138093738	F	ENSMMUG00000029796	ENSMMUT00000040928	Body
MAC	PBMC_14	cg15838914	0.001042	0.0602636	II	11	6626819	F	VAMP1;VAMP1	ENSMMUT00000020013;ENSMMUT00000020009	TSS1500;TSS1500	S_Shore
MAC	PBMC_14	cg15888522	0.00447823	-0.14688	II	2	90498238	F
MAC	PBMC_14	cg16000683	0.00140329	0.256323	II	1	36451928	F	CSMD2;CSMD2;CSMD2	ENSMMUT00000047404;ENSMMUT00000047405;ENSMMUT00000003898	Body;Body;Body
MAC	PBMC_14	cg16060551	0.00422341	-0.0930467	II	4	12139632	F
MAC	PBMC_14	cg16180531	0.000430288	0.0723309	II	10	1771672	R				Island
MAC	PBMC_14	cg16311883	0.000766306	-0.122264	II	11	125296820	R	ENSMMUG00000031487;ZNF664	ENSMMUT00000045399;ENSMMUT00000012881	Body;Body
MAC	PBMC_14	cg16312972	0.00241341	0.0727402	II	1	26600797	R				N_Shelf
MAC	PBMC_14	cg16361249	0.00282394	0.0947712	II	2	52953024	R
MAC	PBMC_14	cg16583303	0.00465354	0.0653721	I	4	30227419	F	ATAT1;ATAT1;ATAT1;ATAT1;ATAT1;C4H6orf136;C4H6orf136	ENSMMUT00000041130;ENSMMUT00000041131;ENSMMUT00000041132;ENSMMUT00000041133;ENSMMUT00000041128;ENSMMUT00000028053;ENSMMUT00000041126	Body;Body;Body;Body;Body;TSS1500;TSS1500	N_Shore
MAC	PBMC_14	cg16659773	0.000796866	0.0541947	II	4	4208763	F
MAC	PBMC_14	cg16683043	0.00122342	-0.0754089	II	20	82313056	F	TAF1C;TAF1C	ENSMMUT00000011982;ENSMMUT00000011983	Body;Body	S_Shore
MAC	PBMC_14	cg16698212	0.00284903	0.247112	II	1	113082899	F	AHCYL1	ENSMMUT00000031968	3'UTR
MAC	PBMC_14	cg17024482	0.00399407	0.138325	II	16	40390239	R
MAC	PBMC_14	cg17080740	0.000172397	-0.0650203	II	1	132144842	F	S100A1	ENSMMUT00000011379	Body
MAC	PBMC_14	cg17206772	0.00301284	0.149887	II	14	114310621	F
MAC	PBMC_14	cg17376861	0.00474973	0.127232	II	6	17684247	F	ENSMMUG00000030201	ENSMMUT00000028577	1stExon	N_Shore
MAC	PBMC_14	cg17478992	0.00262213	0.144418	II	2	45144461	R	SLC12A8;SLC12A8;SLC12A8	ENSMMUT00000001652;ENSMMUT00000046807;ENSMMUT00000001653	Body;Body;Body
MAC	PBMC_14	cg17528557	0.00301433	-0.156114	II	4	31131979	R	MICB	ENSMMUT00000009245	Body
MAC	PBMC_14	cg17777731	0.00492581	0.0511234	II	4	32715228	R	MAMU-DOA;MAMU-DOA	ENSMMUT00000022083;ENSMMUT00000040888	Body;Body
MAC	PBMC_14	cg17814814	0.00353258	-0.130945	II	1	148377068	F
MAC	PBMC_14	cg17926678	0.00479294	0.0528633	II	7	132530546	F	SLC39A9;SLC39A9;SLC39A9	ENSMMUT00000030357;ENSMMUT00000030358;ENSMMUT00000039754	TSS1500;TSS1500;TSS1500	Island
MAC	PBMC_14	cg17984956	0.00337796	-0.0703306	II	1100000000000	937	R
MAC	PBMC_14	cg18019451	0.00114244	-0.196666	II	1	130222045	F	TDRKH	ENSMMUT00000012725	3'UTR
MAC	PBMC_14	cg18114941	0.00275464	-0.158147	II	6	172812071	R	C5ORF25;C5ORF25;C5ORF25	ENSMMUT00000040650;ENSMMUT00000005555;ENSMMUT00000005556	3'UTR;3'UTR;3'UTR
MAC	PBMC_14	cg18273464	0.00229334	-0.204986	II	3	43633282	F	TNRC18	ENSMMUT00000011491	1stExon	Island
MAC	PBMC_14	cg18330688	0.00156143	-0.0658862	II	5	113520398	R	TNIP3	ENSMMUT00000006264	Body
MAC	PBMC_14	cg18450227	0.00484198	0.231083	II	18	43765016	F	MAPK4	ENSMMUT00000024301	1stExon	S_Shore
MAC	PBMC_14	cg18591489	0.000438118	0.210205	II	7	13533179	F
MAC	PBMC_14	cg18690712	0.00462577	0.0545535	I	11	1285548	F	ERC1;ERC1;ERC1	ENSMMUT00000015298;ENSMMUT00000015294;ENSMMUT00000015297	Body;Body;Body
MAC	PBMC_14	cg18720151	0.00357817	0.0941886	II	11	17024095	F
MAC	PBMC_14	cg18921637	0.00332633	0.0510094	II	5	133518802	R	RNF150	ENSMMUT00000014611	Body
MAC	PBMC_14	cg18925884	0.00216779	0.0512533	II	2	79205813	R	ENSMMUG00000031881;IL17RD;IL17RD	ENSMMUT00000046465;ENSMMUT00000046455;ENSMMUT00000046454	Body;Body;Body	Island
MAC	PBMC_14	cg18938534	0.00495707	-0.0845143	II	3	84151797	R	GLI3	ENSMMUT00000019116	Body
MAC	PBMC_14	cg18996274	0.00325882	0.0984224	II	13	72339689	F
MAC	PBMC_14	cg19200592	1.63e-05	-0.108791	II	2	175320823	F	TRIM71	ENSMMUT00000006420	Body
MAC	PBMC_14	cg19256813	0.00196108	0.144274	I	11	118137817	R	FBXO21;FBXO21	ENSMMUT00000024578;ENSMMUT00000024576	Body;Body	N_Shore
MAC	PBMC_14	cg19367859	0.00178158	0.0847638	II	4	31196902	R
MAC	PBMC_14	cg19377421	0.00281771	0.175653	II	1	135336056	F	ISG20L2;RRNAD1;RRNAD1;RRNAD1	ENSMMUT00000000053;ENSMMUT00000045651;ENSMMUT00000045650;ENSMMUT00000000054	1stExon;TSS1500;TSS1500;TSS1500	N_Shore
MAC	PBMC_14	cg19384717	0.0030767	-0.0719936	II	13	73477631	R	DUSP11	ENSMMUT00000043478	Body	N_Shore
MAC	PBMC_14	cg19445734	0.000564326	-0.145275	II	13	55665635	R	CCDC88A	ENSMMUT00000004267	Body
MAC	PBMC_14	cg19661819	0.00194661	-0.13245	II	3	188311541	F	NUB1	ENSMMUT00000008735	Body
MAC	PBMC_14	cg19702802	0.00281342	0.1521	II	19	52429744	F	NANOS2	ENSMMUT00000011325	1stExon	Island
MAC	PBMC_14	cg19762075	7.81e-05	-0.208766	II	16	35533709	F
MAC	PBMC_14	cg19844283	0.00377839	0.123352	II	6	52797771	R	CDC20B;CDC20B;CDC20B;CDC20B;CDC20B	ENSMMUT00000002265;ENSMMUT00000002266;ENSMMUT00000002267;ENSMMUT00000041698;ENSMMUT00000002268	Body;Body;Body;Body;Body
MAC	PBMC_14	cg19846389	0.00458303	0.146843	II	16	51658254	F
MAC	PBMC_14	cg20039443	0.00119863	-0.082645	I	10	12971627	F	NFATC2	ENSMMUT00000017752	Body
MAC	PBMC_14	cg20142018	0.00219912	0.0758527	II	9	95924646	R	TLL2	ENSMMUT00000022234	Body
MAC	PBMC_14	cg20222562	0.00273043	-0.0754927	II	4	150258824	F
MAC	PBMC_14	cg20319926	0.000704757	0.0889817	II	20	624111	F	C16orf13;C16orf13	ENSMMUT00000030907;ENSMMUT00000039720	Body;Body	Island
MAC	PBMC_14	cg20561863	0.00204511	-0.257425	II	16	64183797	F	ABCA8	ENSMMUT00000026133	Body
MAC	PBMC_14	cg20597820	0.00119	-0.142946	II	1100000000000	28736	F
MAC	PBMC_14	cg20651389	0.00417084	-0.0677794	II	19	61034503	F	GP6;GP6	ENSMMUT00000004419;ENSMMUT00000004420	TSS1500;TSS1500
MAC	PBMC_14	cg20767910	0.000906467	-0.0830203	II	14	8111136	R	BRMS1;BRMS1;BRMS1	ENSMMUT00000044564;ENSMMUT00000022481;ENSMMUT00000022482	Body;Body;Body
MAC	PBMC_14	cg20844901	0.00194819	-0.0968224	II	5	75542319	R
MAC	PBMC_14	cg20936107	0.00349417	0.177225	II	16	49626069	F	CDK12	ENSMMUT00000030054	3'UTR
MAC	PBMC_14	cg20976787	0.00113997	-0.0562059	II	4	42984859	F	PTK7;PTK7;PTK7;PTK7;PTK7;PTK7;PTK7	ENSMMUT00000016357;ENSMMUT00000040608;ENSMMUT00000040605;ENSMMUT00000016350;ENSMMUT00000016351;ENSMMUT00000016353;ENSMMUT00000040604	Body;Body;Body;Body;Body;Body;Body
MAC	PBMC_14	cg20997710	0.00127861	0.0901168	II	3	41267226	F
MAC	PBMC_14	cg21051454	0.00104112	0.0647173	II	19	63257230	R	ZNF17	ENSMMUT00000020042	TSS200	Island
MAC	PBMC_14	cg21139003	0.00344208	-0.158994	II	13	32937561	R	LTBP1;LTBP1	ENSMMUT00000030171;ENSMMUT00000030172	Body;Body	S_Shore
MAC	PBMC_14	cg21197224	0.000322127	0.203047	II	16	42233037	R	SRSF1	ENSMMUT00000006674	Body	N_Shore
MAC	PBMC_14	cg21234506	0.00116667	0.204262	II	7	59083210	F	BCL2A1;BCL2A1	ENSMMUT00000004754;ENSMMUT00000004758	1stExon;1stExon
MAC	PBMC_14	cg21358438	0.0021043	-0.094818	II	3	11738699	F	RUNX1;RUNX1;RUNX1;RUNX1;RUNX1;RUNX1;RUNX1	ENSMMUT00000002339;ENSMMUT00000002334;ENSMMUT00000002336;ENSMMUT00000042623;ENSMMUT00000002340;ENSMMUT00000002332;ENSMMUT00000003437	Body;Body;Body;Body;Body;Body;Body
MAC	PBMC_14	cg21572003	0.00360212	-0.12513	II	10	66314	R	PCMTD2;PCMTD2	ENSMMUT00000011214;ENSMMUT00000003277	Body;Body
MAC	PBMC_14	cg21616142	0.00229617	0.0986246	II	10	71512357	F
MAC	PBMC_14	cg21645864	0.000502218	0.0822307	II	12	32994539	F				Island
MAC	PBMC_14	cg21954650	0.00271106	0.109636	II	7	5169725	R
MAC	PBMC_14	cg22014112	0.00332205	0.0747346	I	4	125972642	R	TNFAIP3	ENSMMUT00000012404	Body
MAC	PBMC_14	cg22044951	0.00209101	0.118066	II	3	50471138	R	CCL24	ENSMMUT00000008041	Body
MAC	PBMC_14	cg22069247	0.00413884	-0.0721868	II	1100000000000	1194	F
MAC	PBMC_14	cg22405774	0.000257531	-0.158789	II	13	296772	R
MAC	PBMC_14	cg22612642	0.00289416	0.160905	II	6	133398042	F
MAC	PBMC_14	cg22823800	0.000734074	0.063066	I	11	6932896	R	MLF2	ENSMMUT00000017095	TSS1500	S_Shore
MAC	PBMC_14	cg22858308	0.00207325	0.138324	II	4	120917089	F	HIVEP2	ENSMMUT00000011184	1stExon
MAC	PBMC_14	cg22903905	0.00288352	-0.0579654	II	8	105523531	F
MAC	PBMC_14	cg23013850	0.00146753	-0.241034	II	12	88276344	R	FAM124B;FAM124B	ENSMMUT00000032232;ENSMMUT00000032234	1stExon;1stExon
MAC	PBMC_14	cg23204396	0.0011045	0.231615	II	4	31215200	F	ENSMMUG00000008851	ENSMMUT00000012373	TSS1500	N_Shore
MAC	PBMC_14	cg23214840	0.00238803	0.151005	II	13	20955482	F	APOB	ENSMMUT00000010778	Body
MAC	PBMC_14	cg23423933	0.00166011	0.134313	II	14	4352163	R	CTTN;CTTN	ENSMMUT00000018629;ENSMMUT00000018630	Body;Body
MAC	PBMC_14	cg23429240	0.00340245	-0.119204	II	11	109658061	R	CORO1C;CORO1C	ENSMMUT00000045652;ENSMMUT00000000752	3'UTR;3'UTR
MAC	PBMC_14	cg23470139	0.00471477	-0.0709467	II	7	159500859	R	BDKRB1	ENSMMUT00000039519	1stExon
MAC	PBMC_14	cg23509077	0.000343693	-0.0511759	II	14	53964119	F	TPH1;TPH1	ENSMMUT00000008984;ENSMMUT00000006216	Body;Body
MAC	PBMC_14	cg23539494	0.000575316	-0.145067	II	1100000000000	2190	R
MAC	PBMC_14	cg23624929	0.00193063	-0.182996	II	2	50390164	R
MAC	PBMC_14	cg23636994	0.00451497	0.0777989	II	1100000000000	27561	F	ENSMMUG00000021530	ENSMMUT00000030300	TSS1500
MAC	PBMC_14	cg23670353	0.0025362	-0.122554	II	1	62223977	F	FGGY;FGGY;FGGY;FGGY	ENSMMUT00000047047;ENSMMUT00000003390;ENSMMUT00000003389;ENSMMUT00000047044	Body;Body;Body;Body
MAC	PBMC_14	cg23968286	0.00427986	-0.0977833	I	16	56068211	R
MAC	PBMC_14	cg23982461	0.00317946	0.0587784	II	2	128472858	R
MAC	PBMC_14	cg23987137	0.00433762	-0.12075	II	6	57028815	R	PDE4D;PDE4D;PDE4D	ENSMMUT00000016996;ENSMMUT00000016999;ENSMMUT00000041623	TSS1500;Body;Body
MAC	PBMC_14	cg24001728	0.00028112	0.0659653	II	14	12793809	R	VWCE	ENSMMUT00000003828	Body	S_Shelf
MAC	PBMC_14	cg24019731	0.00124287	0.167578	II	5	145149035	R	FHDC1	ENSMMUT00000026005	TSS1500	S_Shelf
MAC	PBMC_14	cg24051749	0.00418581	-0.149597	II	1	41735809	F	GJA9;GJA9	ENSMMUT00000020380;ENSMMUT00000014150	TSS1500;Body	S_Shore
MAC	PBMC_14	cg24232869	0.00198505	-0.085521	II	11	45162568	F	ENSMMUG00000020125	ENSMMUT00000028317	Body
MAC	PBMC_14	cg24240626	0.0023655	0.102159	II	13	79571270	R	REG3A;REG3A	ENSMMUT00000027026;ENSMMUT00000043416	Body;Body
MAC	PBMC_14	cg24290947	0.000938482	-0.158697	II	4	32661166	F	MAMU-DMA;MAMU-DMA;MAMU-DMA	ENSMMUT00000007790;ENSMMUT00000007791;ENSMMUT00000040897	TSS1500;TSS1500;TSS1500
MAC	PBMC_14	cg24460817	0.00144377	-0.065922	II	1	209278896	F	OR6F1	ENSMMUT00000022726	TSS200
MAC	PBMC_14	cg24495475	0.00157938	-0.13462	II	11	49379280	R	KRT7	ENSMMUT00000020204	Body
MAC	PBMC_14	cg24527751	0.00257562	-0.163372	II	12	34700660	F	TLK1	ENSMMUT00000015657	Body
MAC	PBMC_14	cg24586254	0.00266361	-0.0718218	II	1	130250627	F	LINGO4	ENSMMUT00000016995	Body
MAC	PBMC_14	cg24636244	0.00348118	-0.212959	II	9	6466399	R				S_Shore
MAC	PBMC_14	cg24739189	0.000290548	0.188823	II	11	73542096	F	OSBPL8	ENSMMUT00000025106	Body
MAC	PBMC_14	cg24766398	0.000407074	0.0626075	II	4	25837042	R	SLC17A1	ENSMMUT00000003676	TSS200
MAC	PBMC_14	cg24861866	0.000364834	-0.0711536	II	9	132942314	F	TUBGCP2	ENSMMUT00000032412	Body	N_Shelf
MAC	PBMC_14	cg24886632	0.004485	-0.0913553	II	19	52148321	F	QPCTL;QPCTL	ENSMMUT00000009699;ENSMMUT00000009700	Body;Body
MAC	PBMC_14	cg25020820	0.00267885	0.0819008	II	4	43158434	F	TTBK1;TTBK1;TTBK1	ENSMMUT00000021901;ENSMMUT00000024352;ENSMMUT00000024353	Body;Body;Body	Island
MAC	PBMC_14	cg25142228	0.00330601	-0.0731484	II	11	122894545	F	SETD1B	ENSMMUT00000017738	Body	S_Shelf
MAC	PBMC_14	cg25261191	0.000180844	-0.14227	II	3	49513509	F	CUX1;CUX1;CUX1;CUX1	ENSMMUT00000030210;ENSMMUT00000030213;ENSMMUT00000011402;ENSMMUT00000030211	Body;Body;Body;Body	S_Shore
MAC	PBMC_14	cg25399333	0.00150677	-0.189552	II	17	29100067	F
MAC	PBMC_14	cg25405452	0.000120166	0.175101	II	8	38722911	F	PPAPDC1B;PPAPDC1B	ENSMMUT00000028052;ENSMMUT00000039062	Body;Body	N_Shore
MAC	PBMC_14	cg25406657	0.00268691	0.180399	II	7	41435183	R	TPM1;TPM1;TPM1;TPM1;TPM1;TPM1;TPM1;ENSMMUG00000001591;TPM1	ENSMMUT00000002247;ENSMMUT00000002249;ENSMMUT00000040465;ENSMMUT00000002245;ENSMMUT00000002246;ENSMMUT00000040461;ENSMMUT00000001130;ENSMMUT00000002250;ENSMMUT00000002248	Body;Body;Body;Body;Body;Body;Body;TSS1500;Body	S_Shore
MAC	PBMC_14	cg25451194	0.00051225	0.114313	II	13	61360736	R				S_Shelf
MAC	PBMC_14	cg25486145	0.00146386	-0.210866	II	19	18342285	F				Island
MAC	PBMC_14	cg25490527	0.0038088	-0.150568	II	14	4678790	F	ANO1;ANO1;ANO1	ENSMMUT00000027734;ENSMMUT00000027733;ENSMMUT00000027732	1stExon;1stExon;1stExon	S_Shore
MAC	PBMC_14	cg25521400	0.000640516	-0.0959306	II	13	62423241	R	B3GNT2;B3GNT2;B3GNT2	ENSMMUT00000043529;ENSMMUT00000043528;ENSMMUT00000019899	Body;Body;Body
MAC	PBMC_14	cg25576655	0.0038263	0.244486	II	9	122279657	F
MAC	PBMC_14	cg25915131	0.00333028	-0.0821714	I	14	7159625	F	SSH3;SSH3	ENSMMUT00000022404;ENSMMUT00000022406	TSS1500;TSS1500	Island
MAC	PBMC_14	cg26079864	0.00241069	-0.0723748	II	11	47113074	F
MAC	PBMC_14	cg26101655	0.000295436	-0.118447	II	4	29781559	F	TRIM26	ENSMMUT00000033327	Body
MAC	PBMC_14	cg26210721	0.00237017	0.203	II	16	71661848	R	PRPSAP1	ENSMMUT00000005009	Body
MAC	PBMC_14	cg26226608	0.000396301	-0.151375	II	1	9129330	R	CHD5;CHD5;CHD5;CHD5;CHD5	ENSMMUT00000031258;ENSMMUT00000023665;ENSMMUT00000023667;ENSMMUT00000047623;ENSMMUT00000047622	Body;Body;Body;Body;Body
MAC	PBMC_14	cg26291543	0.00277343	-0.116367	II	10	70338288	F	TFIP11	ENSMMUT00000032991	Body
MAC	PBMC_14	cg26351481	0.0033532	-0.169846	II	19	61968013	R	NLRP8	ENSMMUT00000013870	TSS1500
MAC	PBMC_14	cg26353694	0.000512968	-0.118963	II	1	7743587	F	AJAP1	ENSMMUT00000012519	Body
MAC	PBMC_14	cg26386826	0.00318564	0.175787	II	2	77784472	F	FAM107A;FAM107A	ENSMMUT00000008717;ENSMMUT00000008720	Body;Body
MAC	PBMC_14	cg26389381	0.00294781	-0.106612	II	17	58031310	F	SCEL	ENSMMUT00000000068	TSS1500
MAC	PBMC_14	cg26773342	0.00194962	-0.0501412	II	3	173237485	R	SLC13A4	ENSMMUT00000023007	Body
MAC	PBMC_14	cg26794028	0.000370436	0.168595	II	1	200787331	F
MAC	PBMC_14	cg26822572	0.000118477	-0.0734748	II	10	94257512	F	MAPK12;MAPK12	ENSMMUT00000019805;ENSMMUT00000043883	3'UTR;3'UTR	S_Shore
MAC	PBMC_14	cg26823290	0.00118386	0.227886	II	13	299237	F
MAC	PBMC_14	cg26883472	0.000847829	-0.0931719	II	4	103867513	F				S_Shelf
MAC	PBMC_14	cg27205487	0.0012373	0.130042	II	3	30314506	F	mml-mir-125b-2	ENSMMUT00000038215	TSS1500
MAC	PBMC_14	cg27319188	0.00279885	0.148365	II	14	8332262	F	PACS1;PACS1	ENSMMUT00000031680;ENSMMUT00000031681	Body;Body
MAC	PBMC_14	cg27385729	0.00337892	-0.112327	II	14	117143669	F	ENSMMUG00000030893	ENSMMUT00000043670	Body
MAC	PBMC_14	cg27441138	0.00121004	-0.188728	II	1	142323284	R	ENSMMUG00000031501;WNT3A;WNT3A	ENSMMUT00000045443;ENSMMUT00000006924;ENSMMUT00000045431	Body;Body;Body	S_Shelf
MAC	PBMC_14	cg27602828	0.000476247	-0.0711353	II	18	10354078	F	DLGAP1	ENSMMUT00000002074	Body
MAC	PBMC_chronic	cg01480180	0.00146763	0.086773	II	3	125954063	F				N_Shore
MAC	PBMC_chronic	cg01959621	0.00056246	0.116959	II	7	39210213	R
MAC	PBMC_chronic	cg01975510	0.0033016	-0.116889	II	14	7214353	R	KDM2A	ENSMMUT00000012253	Body	Island
MAC	PBMC_chronic	cg02210279	0.00117028	0.0805668	II	20	86239651	R				N_Shore
MAC	PBMC_chronic	cg02613871	0.00307143	0.0632419	II	1	47557738	R	RNF220;RNF220	ENSMMUT00000033470;ENSMMUT00000033471	Body;Body	Island
MAC	PBMC_chronic	cg02657384	0.00273606	0.143562	II	12	64049463	R	SPATS2L;SPATS2L	ENSMMUT00000011323;ENSMMUT00000011324	Body;Body
MAC	PBMC_chronic	cg02756683	0.00312936	-0.0510671	II	9	97275928	R	ENSMMUG00000017997	ENSMMUT00000025280	Body	S_Shelf
MAC	PBMC_chronic	cg03301498	0.00253193	-0.0896975	II	19	45742803	R				N_Shelf
MAC	PBMC_chronic	cg03526452	0.00212988	-0.136519	II	2	175759683	F				N_Shore
MAC	PBMC_chronic	cg03786808	0.00434543	-0.0927899	II	16	53991882	F	ENSMMUG00000003208	ENSMMUT00000004543	TSS1500	N_Shore
MAC	PBMC_chronic	cg04487904	3.37e-05	0.199969	II	19	55956956	F	PRMT1	ENSMMUT00000004290	Body	S_Shore
MAC	PBMC_chronic	cg05384123	0.00118582	-0.0994044	II	2	64969564	F	FOXP1;FOXP1;FOXP1;FOXP1	ENSMMUT00000011204;ENSMMUT00000046592;ENSMMUT00000004090;ENSMMUT00000004089	Body;Body;Body;TSS200
MAC	PBMC_chronic	cg06290070	0.00107204	-0.146296	II	8	73935999	F	EYA1	ENSMMUT00000010603	TSS200
MAC	PBMC_chronic	cg06811778	0.0026955	-0.126504	II	20	2174107	R	CASKIN1;CASKIN1	ENSMMUT00000027013;ENSMMUT00000039655	Body;Body	Island
MAC	PBMC_chronic	cg08735211	0.00386849	-0.191895	II	4	32660009	R	MAMU-DMA;MAMU-DMA;MAMU-DMA	ENSMMUT00000007790;ENSMMUT00000007791;ENSMMUT00000040897	Body;TSS1500;Body
MAC	PBMC_chronic	cg08882389	0.00065204	0.178998	II	1100000000000	2722	F	DRA;DRA	ENSMMUT00000027050;ENSMMUT00000039478	Body;Body
MAC	PBMC_chronic	cg10444058	0.00377548	0.159993	II	9	46135933	R
MAC	PBMC_chronic	cg10767662	0.00120513	0.150334	II	19	12690966	F				S_Shelf
MAC	PBMC_chronic	cg10786876	0.00192567	-0.104215	I	10	867008	F	EEF1A2;EEF1A2	ENSMMUT00000031693;ENSMMUT00000045254	Body;Body	N_Shore
MAC	PBMC_chronic	cg12776156	0.00274939	-0.0841461	II	14	659806	R				N_Shore
MAC	PBMC_chronic	cg12800266	0.00294396	-0.0766676	II	4	37030038	R	TMEM217;TMEM217	ENSMMUT00000030965;ENSMMUT00000040734	Body;Body	N_Shore
MAC	PBMC_chronic	cg13448704	0.00472413	-0.135389	II	8	145043296	F	BAI1	ENSMMUT00000027931	Body	N_Shelf
MAC	PBMC_chronic	cg13635299	0.00303061	0.143706	II	4	42314238	R
MAC	PBMC_chronic	cg14536239	0.000796198	0.0652441	II	15	101097613	R	MAPKAP1;MAPKAP1;MAPKAP1;MAPKAP1	ENSMMUT00000023642;ENSMMUT00000045795;ENSMMUT00000045796;ENSMMUT00000023641	Body;Body;Body;Body
MAC	PBMC_chronic	cg15954235	0.00379383	-0.13751	II	4	34268042	R	ENSMMUG00000029763;ENSMMUG00000029762	ENSMMUT00000016435;ENSMMUT00000040796	Body;Body	S_Shelf
MAC	PBMC_chronic	cg17047311	0.000783349	-0.153754	II	8	28908098	R				Island
MAC	PBMC_chronic	cg17577636	0.00371319	-0.101574	II	11	112300840	F	FAM109A	ENSMMUT00000045597	Body	Island
MAC	PBMC_chronic	cg18456331	0.00287678	0.166243	II	9	61582879	F
MAC	PBMC_chronic	cg19614811	0.00117583	0.0842708	II	2	18739483	F	GPR15	ENSMMUT00000013326	TSS200
MAC	PBMC_chronic	cg19665765	0.00284023	-0.0861246	II	4	107702731	F	TIAM2;TIAM2;TIAM2;TIAM2;TIAM2	ENSMMUT00000015614;ENSMMUT00000015613;ENSMMUT00000040200;ENSMMUT00000040201;ENSMMUT00000015612	Body;Body;Body;Body;Body
MAC	PBMC_chronic	cg19960899	0.00200909	-0.224813	II	14	27254503	F
MAC	PBMC_chronic	cg20306574	0.00284444	0.0723713	II	7	87025654	F	FITM1	ENSMMUT00000020191	Body	Island
MAC	PBMC_chronic	cg20418501	0.0045994	-0.150626	II	5	49849427	R
MAC	PBMC_chronic	cg22060153	0.000372308	0.239025	II	13	101216389	F	SNORD89	ENSMMUT00000048484	TSS200
MAC	PBMC_chronic	cg22144486	0.00104556	0.141409	II	16	8368493	F				N_Shelf
MAC	PBMC_chronic	cg22305167	3.79e-06	-0.129091	I	4	29287551	F	ENSMMUG00000021479	ENSMMUT00000030236	Body	Island
MAC	PBMC_chronic	cg22360028	0.00178991	-0.144106	II	1	178029821	F	RGS1	ENSMMUT00000004937	Body
MAC	PBMC_chronic	cg23113350	0.00400619	0.125511	II	1	94879013	F				S_Shore
MAC	PBMC_chronic	cg23221010	0.00406391	0.140917	II	14	116174485	F	ENSMMUG00000030896	ENSMMUT00000043683	1stExon	Island
MAC	PBMC_chronic	cg23828301	0.0042502	0.137535	II	2	57928076	F	IL5RA;IL5RA	ENSMMUT00000002613;ENSMMUT00000002606	Body;Body
MAC	PBMC_chronic	cg24031764	0.00190875	0.0767635	II	2	181313174	R
MAC	PBMC_chronic	cg24061580	0.00226866	-0.0656118	I	3	188839262	R				Island
MAC	PBMC_chronic	cg25556035	0.000339603	0.195194	II	19	12691110	R				S_Shelf
MAC	PBMC_chronic	cg26103719	0.00228882	0.146378	II	7	155081418	R	FBLN5;FBLN5	ENSMMUT00000011812;ENSMMUT00000011813	3'UTR;3'UTR
MAC	PBMC_chronic	cg26154937	0.00272746	-0.0742759	II	9	48150677	R	ARHGAP22;ARHGAP22	ENSMMUT00000005769;ENSMMUT00000042923	Body;Body	Island
MAC	PBMC_chronic	cg26163057	0.00360976	-0.197581	II	13	28810886	R	SPDYA;SPDYA;SPDYA	ENSMMUT00000043656;ENSMMUT00000043655;ENSMMUT00000028933	Body;Body;Body
MAC	PBMC_chronic	cg26210721	0.0022398	0.17629	II	16	71661848	R	PRPSAP1	ENSMMUT00000005009	Body
MAC	PBMC_chronic	cg26421997	0.000636393	0.0815205	II	16	27044030	F	CRLF3;COPRS;COPRS	ENSMMUT00000012690;ENSMMUT00000028689;ENSMMUT00000028688	Body;3'UTR;3'UTR
MAC	PBMC_chronic	cg26822572	0.00116802	-0.0577067	II	10	94257512	F	MAPK12;MAPK12	ENSMMUT00000019805;ENSMMUT00000043883	3'UTR;3'UTR	S_Shore
