# Supplementary material for: DNA methylation changes in metabolic and immune-regulatory pathways in blood and lymph node CD4 + T cells in response to SIV infections
Source: Clin Epigenetics. 2020 Dec 9;12:188. doi: 10.1186/s13148-020-00971-w (PMC7724887; doi:10.1186/s13148-020-00971-w)
Supplement: Supplementary file 4 — Additional file 4. Supplementary Table 3. List of genes that were both differentially methylated and differentially expressed in AGM and MAC as defined by the genome-wide array. [file 13148_2020_971_MOESM4_ESM.xlsx]

## Sheet: Sheet1
Species	Gene
AGM	ABCG8
AGM	ABHD16A
AGM	AGAP1
AGM	ALPK1
AGM	ANO6
AGM	ARG2
AGM	ATP6V1B1
AGM	CDC20
AGM	CDSN
AGM	CHN1
AGM	CHRNA3
AGM	COL11A2
AGM	COPG1
AGM	CTTN
AGM	DBN1
AGM	DGUOK
AGM	DHX30
AGM	DHX36
AGM	DISP3
AGM	DOT1L
AGM	DTX1
AGM	FAM213A
AGM	GALK2
AGM	GALNT2
AGM	GAS2L1
AGM	GNB1L
AGM	GNL3
AGM	HCN3
AGM	HSF1
AGM	IGF2R
AGM	IL21
AGM	IL31
AGM	INHBC
AGM	IRX3
AGM	KIF1A
AGM	LAG3
AGM	LRRC1
AGM	LZTS1
AGM	MBP
AGM	MSI2
AGM	MYO1A
MAC	ABCA8
MAC	ADAM33
MAC	ADAMTS10
MAC	ADRA1A
MAC	AGPAT4
MAC	ANO8
MAC	ARID5B
MAC	BAZ2B
MAC	BCL2A1
MAC	BID
MAC	BOC
MAC	CAMKK2
MAC	CD160
MAC	CDHR1
MAC	CFAP45
MAC	CORO1C
MAC	COX11
MAC	CTNNA3
MAC	CYB561D2
MAC	CYP20A1
MAC	DAXX
MAC	DCC
MAC	DEPDC1B
MAC	DIP2C
MAC	DLGAP1
MAC	DNAJA1
MAC	DSCAML1
MAC	EHD4
MAC	EPS8L2
MAC	ERC1
MAC	FAM46B
MAC	FOXP1
MAC	GABBR1
MAC	GAK
MAC	GALNT8
MAC	HDAC4
MAC	HEATR1
MAC	HIRIP3
MAC	HLA-DOA
MAC	ICOS
MAC	IRAK2
MAC	ISLR
MAC	JMJD1C
MAC	KIFC1
MAC	KLF10
MAC	LINGO2
MAC	LZTR1
MAC	MAEA
MAC	MCMDC2
MAC	MRPL13
MAC	NES
MAC	NFATC2
MAC	NR1D1
MAC	NRXN2
MAC	OBSCN
MAC	PACSIN1
MAC	PAN3
MAC	PDE4D
MAC	PIAS1
MAC	PLAGL1
MAC	PLD5
MAC	PLXND1
MAC	PPT2
MAC	PRKCZ
MAC	RCE1
MAC	REG3A
MAC	RGS1
MAC	RNF150
MAC	RNF213
MAC	RUNX1
MAC	RUVBL1
MAC	SCG5
MAC	SENP2
MAC	SGMS1
MAC	SH3BP1
MAC	SHANK2
MAC	SHTN1
MAC	SLC16A1
MAC	SLC39A13
MAC	SPAG9
MAC	SPATA9
MAC	SRP54
MAC	SSBP3
MAC	SWT1
MAC	SYN3
MAC	TAOK2
MAC	TBL3
MAC	TCF12
MAC	TCF7L2
MAC	TDRKH
MAC	TLK1
MAC	TMED5
MAC	TMEM88
MAC	TNFAIP3
MAC	TNS1
MAC	TPM1
MAC	TXNL1
MAC	VAMP1
MAC	VPS41
MAC	WDR6
MAC	WNT3
MAC	WNT3A
MAC	YAP1
MAC	ZMIZ1
MAC	ZNF17
