# Supplementary material for: DNA methylation changes in metabolic and immune-regulatory pathways in blood and lymph node CD4 + T cells in response to SIV infections
Source: Clin Epigenetics. 2020 Dec 9;12:188. doi: 10.1186/s13148-020-00971-w (PMC7724887; doi:10.1186/s13148-020-00971-w)
Supplement: Supplementary file 5 — Additional file 5. Supplementary Table 4. List of primers used for pyrosequencing. [file 13148_2020_971_MOESM5_ESM.xlsx]

## Sheet: Sheet1
Species	Gene	ProbeID	Coordinates	Size	Forward Primer	Reverse Primer	Polymerase	Tp (°C)	Pyrosequencing Primer	CpG
MAC	RUNX3	cg05656688	chr1:23749295-23749558	264	Biotin-TTTGTTATTGTTAATGTTGAATTGG	CCTAAACTCCCTCTTCCTTTCTAAA	Phusion	61	AAACCAAATAACCAAATTC	5-1
									CCCCATATCTTCAAATAAT	14-6
		cg08544331	chr1:23742043-23742272	230	Biotin-GATTTTTTTTGGAGGGAGATGAT	TTCACAAAAAACTAAAAAAACATAAAACA	Phusion	61	TCTTCCATCTTAATAAACAC	5-1
	SGMS2	cg17794905	chr5:106807526-106807799	274	Biotin-GTAGTGGTTTTAGTGGTTTTTTTGAA	TAATCTAATTTCTCCAAACTAATTTTATCA	Phusion	59	ACACCCCAATTATAATATTT	2-1
	FOXP1	cg05384123	chr2:70734182-70734411	230	Biotin-GTTAAGTTAGGGGTTGAGAGGTTTT	AAAAACAATAACTTACATTTCCAAACAA	Phusion	63	ACCTTTTATAAAATTATACC	2-1
									ATTTACATATACAAAACTCA	4-3
		cg00052246	chr2:70924346-70924614	269	Biotin-AAATATTATTGATTTAAATTATTGGTTAGA	AAATCAAAAAACATACAATACCAAC	Phusion	56	ACTATAACTACTATCATTTA	2-1
	PRKCZ	cg04520340	chr1:1109075-1109357	283	TTGTGTTGTGTTGATGTAGAGATGTT	Biotin-TCTTCCTTCCCTTTAACAAACTAAC	HotStart	62	TTTGTGTTTTAGTTGTTGG	4-6
		cg16653138							TAGGGATGTGAGGGG	7-17
		cg02854763	chr1:1222281-1222551	272	TTTTTTAAATTGTTGGGATTATAGG	Biotin-AAAAAATACAATAAAAACTCCAAAAAAC	HotStart	62	TTGTTTTGTATTTTTAT	8-16
	ICOS	cg15247069	chr12:85654494-85654661	168	Biotin-AAAAGATGATAAAGTATGTTTTTGGTTTT	ATAAAAAAAACTCTTCCCTACCCAA	Phusion	59	CTCATAAACATATATTCACC	3-2
	NFKB1	cg15409712	chr5:101334574-101334701	128	TTGTTGTATTAGAGGTTGTTTTTGG	Biotin-AAAACAATACAATTTACACAACTTATTTTC	Phusion	59	TATATTGTTTTTTATATTTT	1
	LTA	cg00501919	hr4:32432134-32432330	197	TTAGGTGAGGTAGTAGGAGAATGG	Biotin-CCAATAAAATAAACAACAAATTTAAAAATA	Phusion	54	TTGGTGTTGGTTTTATATTT	1
		cg03599224	chr4:32432826-32433011	186	AAGATGGTGTATTTAGGGTTGTAGG	Biotin-TTTCTTTCTAAAATTTTCCAAATTCTAC	Phusion	58	AATTTTGGTTGTATT	1-3
		cg20330447	chr4:32430998-32431112	115	TAAGAGTGGAAGGGGGTTTTATTA	Biotin-CCATCTAACAAATTTCACATCAAAA	Phusion	59	TTTATTAATATTTTTATTTG	1-3
	MAPKAP1	cg14536239	chr15:13485210-13485491	282	TTTTTTTTAGTTTTTGTTTTTAATTTTTG	Biotin-AACTTACATCTAACCCAACAATACC	Phusion	59	TTGAAAGTGATTTGTTTTG	2-4
	MAPK12	cg26822572	chr10:92283410-92283652	243	TAGGGTTTAGAGGTTAGGGTTTGAT	Biotin-CTAAAACTTACATCCCAAAACATCC	Phusion	63	ATTTGGAGTTTTATTAGTTT	1-4
	NPRL2	cg09545109	chr2:91960391-91960576	186	GTAAAGTTTAGGGTTATAAGGTGGG	Biotin-CAACCTTTTCTCCAATAAAAAATAAAA	Phusion	59	GGTAGTTTTAGAAGTAGTA	2-7
	KITLG	cg17399545	chr11:88020885-88021134	250	Biotin-TATTTTAATTTGTGTGATGTGTGAT	AAAAATCCTTACACCCTTACTTTACAA	Phusion	61	AAACTCTATAATCTCCTTTC	4-3
									ACTATAACATTAAATAACTC	2-1
